# Supplementary material for: Genomic and Gene-Expression Comparisons among Phage-Resistant Type-IV Pilus Mutants of Pseudomonas syringae pathovar phaseolicola
Source: PLoS One. 2015 Dec 15;10(12):e0144514. doi: 10.1371/journal.pone.0144514 (PMC4687649; doi:10.1371/journal.pone.0144514)
Supplement: S1 Table — (XLSX) [file pone.0144514.s005.xlsx]

## Sheet: KL6
Mapping	Reference Position	Consensus Position	Variation Type	Length	Reference	Variants	Allele Variations	Frequencies	Counts	Coverage	Variant #1	Frequency of #1	Count of #1	Probability	Forward/Reverse Balance	Average Quality	Overlapping Annotations	Coding Region Change	Amino Acid Change	Upstream_annotation	Upstream_distance	Upstream_orientation	Downstream_annotation	Downstream_distance	Downstream_orientation
PphHB10Y_Scaffold006 mapping	254398	251392	SNP	1	G	1	A	51.8	128	247	A	51.822	128	100	0.41	35.2	CDS: PSPPH_0784/avrB4-2 (type III effector AvrB4-2), Gene: PSPPH_0784/avrB4-2 (type III effector AvrB4-2), Region: Region	PSPPH_0784/avrB4-2 (type III effector AvrB4-2):c.627G>A	-	-	-	-	-	-
PphHB10Y_Scaffold006 mapping	254464	251458	SNP	1	T	1	C	53.6	140	261	C	53.64	140	100	0.42	36.6	CDS: PSPPH_0784/avrB4-2 (type III effector AvrB4-2), Gene: PSPPH_0784/avrB4-2 (type III effector AvrB4-2), Region: Region	PSPPH_0784/avrB4-2 (type III effector AvrB4-2):c.693T>C	-	-	-	-	-	-
PphHB10Y_Scaffold006 mapping	254489	251483	SNP	1	G	1	A	50.6	129	255	A	50.588	129	99.998	0.43	36.3	CDS: PSPPH_0784/avrB4-2 (type III effector AvrB4-2), Gene: PSPPH_0784/avrB4-2 (type III effector AvrB4-2), Region: Region	PSPPH_0784/avrB4-2 (type III effector AvrB4-2):c.718G>A	p.Asp240Asn	-	-	-	-	-
PphHB10Y_Scaffold006 mapping	254650	251644	SNP	1	T	1	C	52.4	155	296	C	52.365	155	100	0.44	37.3	CDS: PSPPH_0784/avrB4-2 (type III effector AvrB4-2), Gene: PSPPH_0784/avrB4-2 (type III effector AvrB4-2), Region: Region	PSPPH_0784/avrB4-2 (type III effector AvrB4-2):c.879T>C	-	-	-	-	-	-
PphHB10Y_Scaffold006 mapping	255096	252090	SNP	1	G	1	A	53.4	143	268	A	53.358	143	100	0.48	35.3	Region: Region	-	-	PSPPH_0784/avrB4-2 (type III effector AvrB4-2)	353	1	PphHB10Y_0395 (hypothetical protein)	200	1
PphHB10Y_Scaffold006 mapping	255120	252114	SNP	1	G	1	C	53.8	141	262	C	53.817	141	100	0.49	35.4	Region: Region	-	-	PSPPH_0784/avrB4-2 (type III effector AvrB4-2)	377	1	PphHB10Y_0395 (hypothetical protein)	176	1
PphHB10Y_Scaffold011 mapping	429	429	SNP	1	A	1	G	56.2	185	329	G	56.231	185	100	0.46	33.8	Region: Region	-	-	-	-	-	-	-	-
PphHB10Y_Scaffold011 mapping	450	450	SNP	1	G	1	T	57.7	172	298	T	57.718	172	100	0.45	34.1	Region: Region	-	-	-	-	-	-	-	-
PphHB10Y_Scaffold011 mapping	468	468	SNP	1	C	1	A	55.9	160	286	A	55.944	160	100	0.39	34.2	Region: Region	-	-	-	-	-	-	-	-
PphHB10Y_Scaffold011 mapping	548	548	SNP	1	C	1	T	50	169	338	T	50	169	95.321	0.43	34	Region: Region	-	-	-	-	-	-	-	-
PphHB10Y_Scaffold011 mapping	788	788	SNP	1	A	1	G	51	157	308	G	50.974	157	100	0.45	36.6	Region: Region	-	-	-	-	-	-	-	-
PphHB10Y_Scaffold011 mapping	805	805	SNP	1	A	1	G	50.7	148	292	G	50.685	148	99.996	0.47	36	Region: Region	-	-	-	-	-	-	-	-
PphHB10Y_Scaffold012 mapping	69762	67203	SNP	1	C	1	A	55.3	135	244	A	55.328	135	100	0.5	33	CDS: PphHB10Y_0560 (hypothetical protein), Region: Region, Gene: PphHB10Y_0560 (hypothetical protein)	PphHB10Y_0560 (hypothetical protein):c.153C>A	p.Ser51Arg	-	-	-	-	-
PphHB10Y_Scaffold012 mapping	56844	54426	MNV	2	AC	1	--	100	86	86	--	100	86	100	-	-	Region: Region	-	-	PSPPH_1922 (pyoverdine biosynthesis regulatory gene, putative)	108	1	PSPPH_1923 (pyoverdine sidechain peptide synthetase I, epsilon-Lys module)	310	1
PphHB10Y_Scaffold014 mapping	180014	172531	SNP	1	G	1	A	53.2	197	370	A	53.243	197	100	0.45	36.1	CDS: PSPPH_2074 (levansucrase (Beta-D-fructofuranosyl transferase)(sucrose 6-fructosyl transferase)), Gene: PSPPH_2074 (levansucrase (Beta-D-fructofuranosyl transferase)(sucrose 6-fructosyl transferase)), Region: Region	PSPPH_2074 (levansucrase (Beta-D-fructofuranosyl transferase)(sucrose 6-fructosyl transferase)):c.861G>A	-	-	-	-	-	-
PphHB10Y_Scaffold018 mapping	40236	40236	SNP	1	A	1	C	78.3	18	23	C	78.261	18	100	0.44	29.2	Region: Region	-	-	PSPPH_0213/rpmG (50S ribosomal protein L33)	17	1	PSPPH_0214 (transcriptio-l regulator)	65	-1
PphHB10Y_Scaffold018 mapping	320183	317771	SNP	1	T	1	C	97.2	69	71	C	97.183	69	100	0.48	33.7	CDS: PSPPH_0469 (twitching motility protein), Gene: PSPPH_0469 (twitching motility protein), Region: Region	PSPPH_0469 (twitching motility protein):c.577T>C	-	-	-	-	-	-
PphHB10Y_Scaffold018 mapping	558837	553951	DIP	1	-	1	C	52.8	28	53	C	52.83	28	100	0.43	35.2	Region: Region	-	-	PSPPH_0654 (hypothetical protein)	242	1	PSPPH_0655 (prophage PSPPH01, putative cellulase)	227	1
PphHB10Y_Scaffold019 mapping	2962	2613	SNP	1	G	1	A	52.2	109	209	A	52.153	109	100	0.37	35.1	Region: Region	-	-	PSPPH_A0120/avrB2 (type III effector AvrB2)	1771	-1	PSPPH_B0059 (exeA-like protein)	205	-1
PphHB10Y_Scaffold020 mapping	111	111	SNP	1	A	1	G	58.2	184	316	G	58.228	184	100	0.41	35.2	Region: Region	-	-	-	-	-	-	-	-
PphHB10Y_Scaffold020 mapping	115	115	SNP	1	A	1	G	58.2	198	340	G	58.235	198	100	0.42	35.5	Region: Region	-	-	-	-	-	-	-	-
PphHB10Y_Scaffold020 mapping	123	123	SNP	1	G	1	C	57.2	203	355	C	57.183	203	100	0.39	35.7	Region: Region	-	-	-	-	-	-	-	-
PphHB10Y_Scaffold020 mapping	126	126	SNP	1	C	1	T	57	203	356	T	57.022	203	100	0.39	33.9	Region: Region	-	-	-	-	-	-	-	-
PphHB10Y_Scaffold020 mapping	167	167	SNP	1	T	1	C	56.3	165	293	C	56.314	165	100	0.5	33.6	Region: Region	-	-	-	-	-	-	-	-
PphHB10Y_Scaffold020 mapping	222	222	SNP	1	A	1	G	51.9	69	133	G	51.88	69	100	0.39	35.2	Region: Region	-	-	-	-	-	-	-	-
PphHB10Y_Scaffold023 mapping	212453	206894	SNP	1	G	1	T	55.6	5	9	T	55.556	5	98.423	0	33.8	Region: Region	-	-	PSPPH_4815 (hypothetical protein)	80	1	PSPPH_4816/fba (fructose-1,6-bisphosphate aldolase)	132	-1
PphHB10Y_Scaffold023 mapping	212456	206897	DIP	1	-	1	A	55.6	5	9	A	55.556	5	100	0	30.2	Region: Region	-	-	PSPPH_4815 (hypothetical protein)	83	1	PSPPH_4816/fba (fructose-1,6-bisphosphate aldolase)	129	-1
PphHB10Y_Scaffold023 mapping	212457	206899	SNP	1	C	1	T	55.6	5	9	T	55.556	5	97.893	0	33.4	Region: Region	-	-	PSPPH_4815 (hypothetical protein)	84	1	PSPPH_4816/fba (fructose-1,6-bisphosphate aldolase)	128	-1
PphHB10Y_Scaffold023 mapping	212456	206897	MNV	3	#NAME?	1	AGT	100	5	5	AGT	100	5	97.893	-	-	Region: Region	-	-	PSPPH_4815 (hypothetical protein)	83	1	PSPPH_4816/fba (fructose-1,6-bisphosphate aldolase)	129	-1
PphHB10Y_Scaffold027 mapping	4059	4059	DIP	1	-	1	G	53.3	1118	2096	G	53.34	1118	100	0.47	33.9	Region: Region	-	-	PSPPH_A0012/hopQ1 (type III effector HopQ1)	158	-1	-	-	-
PphHB10Y_Scaffold027 mapping	4059	4060	DIP	1	-	1	C	53.3	1118	2096	C	53.34	1118	100	0.47	34.8	Region: Region	-	-	PSPPH_A0012/hopQ1 (type III effector HopQ1)	158	-1	-	-	-
PphHB10Y_Scaffold027 mapping	4059	4061	DIP	1	-	1	T	53.3	1118	2096	T	53.34	1118	100	0.47	33.6	Region: Region	-	-	PSPPH_A0012/hopQ1 (type III effector HopQ1)	158	-1	-	-	-
PphHB10Y_Scaffold027 mapping	4059	4059	MNV	3	---	1	GCT	100	1116	1116	GCT	100	1116	100	-	-	Region: Region	-	-	PSPPH_A0012/hopQ1 (type III effector HopQ1)	158	-1	-	-	-
PphHB10Y_Scaffold028 mapping	105588	104940	SNP	1	G	1	A	99.6	261	262	A	99.618	261	100	0.49	35.5	CDS: PSPPH_5189 (sugar ABC transporter, permease protein), Gene: PSPPH_5189 (sugar ABC transporter, permease protein), Region: Region	PSPPH_5189 (sugar ABC transporter, permease protein):c.278G>A	p.Trp93*	-	-	-	-	-
PphHB10Y_Scaffold028 mapping	117753	116103	SNP	1	C	1	T	53.1	77	145	T	53.103	77	100	0.05	37.1	CDS: PphHB10Y_2211 (O-antigen acetylase), Gene: PphHB10Y_2211 (O-antigen acetylase), Region: Region	PphHB10Y_2211 (O-antigen acetylase):c.152C>T	p.Ser51Leu	-	-	-	-	-
PphHB10Y_Scaffold034 mapping	118297	116621	SNP	1	A	1	C	55.4	124	224	C	55.357	124	100	0.47	34.4	CDS: PSPPH_2395 (hypothetical protein), Gene: PSPPH_2395 (hypothetical protein), Region: Region	PSPPH_2395 (hypothetical protein):c.453A>C	-	-	-	-	-	-
PphHB10Y_Scaffold034 mapping	153949	152273	SNP	1	T	1	A	69.6	16	23	A	69.565	16	100	0.06	27.8	Region: Region	-	-	PSPPH_2429 (hypothetical protein)	168	1	PSPPH_2430 (putative 3-hydroxyphenylpropionic transporter MhpT)	96	-1
PphHB10Y_Scaffold034 mapping	153949	152273	MNV	2	TA	1	AT	100	16	16	AT	100	16	100	-	-	Region: Region	-	-	PSPPH_2429 (hypothetical protein)	168	1	PSPPH_2430 (putative 3-hydroxyphenylpropionic transporter MhpT)	96	-1
PphHB10Y_Scaffold035 mapping	41393	40144	SNP	1	G	1	T	80	4	5	T	80	4	100	0	39.5	Region: Region	-	-	PSPPH_1496 (hypothetical protein)	1096	-1	PSPPH_1497/proX (amino acid ABC transporter, permease protein)	203	1
PphHB10Y_Scaffold035 mapping	76952	74680	SNP	1	T	1	C	52.1	197	378	C	52.116	197	100	0.4	34.4	Region: Region	-	-	PSPPH_1523 (serine protease)	1477	1	-	-	-
PphHB10Y_Scaffold035 mapping	79468	77196	SNP	1	C	1	T	55.9	166	297	T	55.892	166	100	0.45	34.6	Region: Region	-	-	PSPPH_1523 (serine protease)	3993	1	-	-	-
PphHB10Y_Scaffold035 mapping	79915	77643	SNP	1	C	1	G	50.7	103	203	G	50.739	103	99.996	0.25	33.8	Region: Region	-	-	PSPPH_1523 (serine protease)	4440	1	-	-	-
PphHB10Y_Scaffold035 mapping	79978	77706	SNP	1	T	1	C	51.5	136	264	C	51.515	136	100	0.45	32.2	Region: Region	-	-	PSPPH_1523 (serine protease)	4503	1	-	-	-
PphHB10Y_Scaffold035 mapping	79981	77709	SNP	1	C	1	A	53.6	141	263	A	53.612	141	100	0.47	34.8	Region: Region	-	-	PSPPH_1523 (serine protease)	4506	1	-	-	-
PphHB10Y_Scaffold035 mapping	80201	77929	SNP	1	A	1	G	52.8	219	415	G	52.771	219	100	0.47	34.7	Region: Region	-	-	PSPPH_1523 (serine protease)	4726	1	-	-	-
PphHB10Y_Scaffold039 mapping	155458	153387	SNP	1	G	1	T	80	4	5	T	80	4	100	0.5	31.3	Region: Region	-	-	PSPPH_3790/kup (potassium uptake protein)	18	-1	PphHB10Y_3598 (Hyopthetical protein)	143	-1
PphHB10Y_Scaffold039 mapping	771082	758847	SNP	1	T	1	C	57.8	115	199	C	57.789	115	100	0.45	37	Region: Region	-	-	PSPPH_1453 (Rhs family protein)	121	-1	PSPPH_5074 (Rhs family protein)	1516	-1
PphHB10Y_Scaffold039 mapping	818785	805860	SNP	1	G	1	A	50.8	133	262	A	50.763	133	100	0.47	34.9	Region: Region	-	-	PSPPH_5039 (D-isomer specific 2-hydroxyacid dehydroge-se family protein)	159	1	PphHB10Y_3500 (Succi-te-semialdehyde dehydroge-se [-DP+])	34	-1
PphHB10Y_Scaffold039 mapping	818787	805862	SNP	1	C	1	T	51.4	133	259	T	51.351	133	100	0.47	34.4	Region: Region	-	-	PSPPH_5039 (D-isomer specific 2-hydroxyacid dehydroge-se family protein)	161	1	PphHB10Y_3500 (Succi-te-semialdehyde dehydroge-se [-DP+])	32	-1
PphHB10Y_Scaffold039 mapping	864823	851898	SNP	1	C	1	A	51	151	296	A	51.014	151	100	0.46	35.5	CDS: PphHB10Y_3549 (Levansucrase), Region: Region, Gene: PphHB10Y_3549 (Levansucrase)	PphHB10Y_3549 (Levansucrase):c.157C>A	-	-	-	-	-	-
PphHB10Y_Scaffold039 mapping	864841	851916	SNP	1	C	1	T	53.6	164	306	T	53.595	164	100	0.44	35.6	CDS: PphHB10Y_3549 (Levansucrase), Region: Region, Gene: PphHB10Y_3549 (Levansucrase)	PphHB10Y_3549 (Levansucrase):c.175C>T	p.Arg59Trp	-	-	-	-	-
PphHB10Y_Scaffold039 mapping	865802	852500	SNP	1	A	1	C	50.7	146	288	C	50.694	146	99.995	0.5	35	Region: Region	-	-	PphHB10Y_3549 (Levansucrase)	887	-1	PSPPH_4992 (hypothetical protein)	1727	1
PphHB10Y_Scaffold039 mapping	865805	852503	SNP	1	G	1	C	51.6	145	281	C	51.601	145	100	0.5	34.6	Region: Region	-	-	PphHB10Y_3549 (Levansucrase)	890	-1	PSPPH_4992 (hypothetical protein)	1724	1
PphHB10Y_Scaffold039 mapping	865946	852644	SNP	1	G	1	A	49.9	183	367	A	49.864	183	96.427	0.42	33.9	Region: Region	-	-	PphHB10Y_3549 (Levansucrase)	1031	-1	PSPPH_4992 (hypothetical protein)	1583	1
PphHB10Y_Scaffold039 mapping	866505	853203	SNP	1	T	1	G	57.4	66	115	G	57.391	66	100	0.42	36.5	Region: Region	-	-	PphHB10Y_3549 (Levansucrase)	1590	-1	PSPPH_4992 (hypothetical protein)	1024	1
PphHB10Y_Scaffold039 mapping	133236	131166	MNV	2	AC	1	CT	100	323	323	CT	100	323	100	-	-	CDS: PSPPH_3770/tolQ2 (tolQ protein), Region: Region, Gene: PSPPH_3770/tolQ2 (tolQ protein)	PSPPH_3770/tolQ2 (tolQ protein):c.361_362delACinsCT	p.Thr121Leu	-	-	-	-	-
PphHB10Y_Scaffold039 mapping	635662	627352	MNV	2	CA	1	--	100	59	59	--	100	59	100	-	-	Region: Region	-	-	PSPPH_4231 (hypothetical protein)	127	-1	PSPPH_4232/nhaA2 (-+/H+ antiporter NhaA)	33	-1
PphHB10Y_Scaffold039 mapping	818785	805860	MNV	3	GCC	1	ACT	100	133	133	ACT	100	133	100	-	-	Region: Region	-	-	PSPPH_5039 (D-isomer specific 2-hydroxyacid dehydroge-se family protein)	159	1	PphHB10Y_3500 (Succi-te-semialdehyde dehydroge-se [-DP+])	34	-1
PphHB10Y_Scaffold048 mapping	11329	10594	SNP	1	G	1	A	51.7	139	269	A	51.673	139	100	0.48	33.6	CDS: PSPPH_B0002 (replicase family protein), Gene: PSPPH_B0002 (replicase family protein), Region: Region	PSPPH_B0002 (replicase family protein):c.759G>A	-	-	-	-	-	-
PphHB10Y_Scaffold048 mapping	11395	10660	SNP	1	C	1	G	52.5	116	221	G	52.489	116	100	0.35	34.6	CDS: PSPPH_B0002 (replicase family protein), Gene: PSPPH_B0002 (replicase family protein), Region: Region	PSPPH_B0002 (replicase family protein):c.825C>G	-	-	-	-	-	-
PphHB10Y_Scaffold049 mapping	102406	100375	SNP	1	C	1	T	52.3	147	281	T	52.313	147	100	0.42	34.5	Region: Region	-	-	PSPPH_4428 (putative lipoprotein)	34	1	PSPPH_4429 (hypothetical protein)	652	-1
PphHB10Y_Scaffold049 mapping	102972	100494	SNP	1	G	1	A	53.3	139	261	A	53.257	139	100	0.19	36.7	Region: Region	-	-	PSPPH_4428 (putative lipoprotein)	600	1	PSPPH_4429 (hypothetical protein)	86	-1
PphHB10Y_Scaffold057 mapping	82	82	SNP	1	G	1	C	52.5	191	364	C	52.473	191	100	0.48	34.8	CDS: PSPPH_A0129 (virulence surface antigen protein), Gene: PSPPH_A0129 (virulence surface antigen protein), Region: Region	PSPPH_A0129 (virulence surface antigen protein):c.7G>C	p.Val3Leu	-	-	-	-	-
PphHB10Y_Scaffold057 mapping	985	985	SNP	1	A	1	G	51.9	168	324	G	51.852	168	100	0.45	35.7	Region: Region	-	-	PphHB10Y_5081 (TnpA transposase)	44	1	-	-	-
PphHB10Y_Scaffold057 mapping	1012	1012	SNP	1	G	1	C	51.4	166	323	C	51.393	166	100	0.49	34.6	Region: Region	-	-	PphHB10Y_5081 (TnpA transposase)	71	1	-	-	-
PphHB10Y_Scaffold058 mapping	311	311	SNP	1	G	1	A	53.1	213	401	A	53.117	213	100	0.42	30.8	Region: Region	-	-	-	-	-	PSPPH_1530 (polygalacturo-se)	2834	-1
PphHB10Y_Scaffold058 mapping	426	426	SNP	1	G	1	T	54.2	244	450	T	54.222	244	100	0.45	33.6	Region: Region	-	-	-	-	-	PSPPH_1530 (polygalacturo-se)	2719	-1
PphHB10Y_Scaffold058 mapping	449	449	SNP	1	C	1	G	54.8	224	409	G	54.768	224	100	0.36	33.6	Region: Region	-	-	-	-	-	PSPPH_1530 (polygalacturo-se)	2696	-1
PphHB10Y_Scaffold058 mapping	459	459	SNP	1	T	1	C	52.1	208	399	C	52.13	208	100	0.36	32.5	Region: Region	-	-	-	-	-	PSPPH_1530 (polygalacturo-se)	2686	-1
PphHB10Y_Scaffold058 mapping	844	844	SNP	1	T	1	G	59.9	173	289	G	59.862	173	100	0.46	34.4	Region: Region	-	-	-	-	-	PSPPH_1530 (polygalacturo-se)	2301	-1
PphHB10Y_Scaffold058 mapping	70074	66996	SNP	1	T	1	A	49.9	211	423	A	49.882	211	99.534	0.29	30.2	Region: Region	-	-	PphHB10Y_5340 (hypothetical protein)	1122	-1	PphHB10Y_5341 (ice nucleation protein)	1256	1
PphHB10Y_Scaffold012	13198	13321	Deletion	124	-	-	-	-	-	-	-	-	-	9.62e-21	-	-	-	-	-	PSPPH_1893 (prophage PSPPH02, putative chiti-se)	103	1	PphHB10Y_0527 (Site-specific D- methylase)	127	1
PphHB10Y_Scaffold012	49140	49218	Deletion	79	-	-	-	-	-	-	-	-	-	5.18e-25	-	-	-	-	-	PSPPH_1913 (MbtH-like protein)	67	1	PSPPH_1914 (ABC transporter, periplasmic substrate-binding protein, putative)	41	-1
PphHB10Y_Scaffold014	142634	142733	Deletion	100	-	-	-	-	-	-	-	-	-	6.63e-26	-	-	-	-	-	PSPPH_2043 (hypothetical protein)	2	1	PSPPH_2044 (phospho-2-dehydro-3-deoxyhepto-te aldolase)	16	-1
PphHB10Y_Scaffold018	37772	37844	Deletion	73	-	-	-	-	-	-	-	-	-	2.36e-23	-	-	-	-	-	PSPPH_0210/radC (D- repair protein RadC)	70	1	PSPPH_0211 (solute-binding family 5 protein)	24	-1
PphHB10Y_Scaffold018	259583	259844	Deletion	262	-	-	-	-	-	-	-	-	-	1.74e-22	-	-	PSPPH_0408 (hypothetical protein)	-	-	-	-	-	-	-	-
PphHB10Y_Scaffold018	294605	294712	Deletion	108	-	-	-	-	-	-	-	-	-	1.74e-22	-	-	PSPPH_0446 (amine oxidase, flavin-containing)	-	-	-	-	-	-	-	-
PphHB10Y_Scaffold018	546554	546628	Deletion	75	-	-	-	-	-	-	-	-	-	3.63e-25	-	-	-	-	-	PSPPH_0642 (LuxR family D--binding response regulator)	53	1	PSPPH_0643 (polyamine ABC transporter, ATP-binding protein)	197	1
PphHB10Y_Scaffold023	2	136	Deletion	135	-	-	-	-	-	-	-	-	-	4.02e-23	-	-	PSPPH_4618/mmsA2 (methylmalo-te-semialdehyde dehydroge-se)	-	-	-	-	-	-	-	-
PphHB10Y_Scaffold023	175111	175280	Deletion	170	-	-	-	-	-	-	-	-	-	6.3e-25	-	-	-	-	-	PSPPH_4784 (methyltransferase, putative)	14	1	PSPPH_4785 (ATP-binding protein)	512	-1
PphHB10Y_Scaffold023	212374	212623	Deletion	250	-	-	-	-	-	-	-	-	-	2.93e-22	-	-	PSPPH_4816/fba (fructose-1,6-bisphosphate aldolase)	-	-	-	-	-	-	-	-
PphHB10Y_Scaffold023	239155	240193	Deletion	1039	-	-	-	-	-	-	-	-	-	1.82e-24	-	-	PphHB10Y_2037 (Rhs family protein)	-	-	-	-	-	-	-	-
PphHB10Y_Scaffold023	268580	268635	Deletion	56	-	-	-	-	-	-	-	-	-	7.75e-22	-	-	-	-	-	PSPPH_4858 (LacI family transcription regulator)	51	1	PSPPH_4859 (BCCT family transporter)	36	-1
PphHB10Y_Scaffold025	52991	53089	Deletion	99	-	-	-	-	-	-	-	-	-	6.88e-22	-	-	PSPPH_3636 (3-deoxy-7-phosphoheptulo-te synthase)	-	-	-	-	-	-	-	-
PphHB10Y_Scaffold034	113824	113996	Deletion	173	-	-	-	-	-	-	-	-	-	7.59e-21	-	-	-	-	-	PphHB10Y_2653 (hypothetical protein)	431	1	PphHB10Y_2654 (hypothetical protein)	483	-1
PphHB10Y_Scaffold034	153927	153982	Deletion	56	-	-	-	-	-	-	-	-	-	1.32e-23	-	-	-	-	-	PSPPH_2429 (hypothetical protein)	146	1	PSPPH_2430 (putative 3-hydroxyphenylpropionic transporter MhpT)	63	-1
PphHB10Y_Scaffold041	57100	57236	Deletion	137	-	-	-	-	-	-	-	-	-	2.98e-22	-	-	PSPPH_3077 (hypothetical protein)	-	-	-	-	-	-	-	-
PphHB10Y_Scaffold043	3922	3989	Deletion	68	-	-	-	-	-	-	-	-	-	5.24e-21	-	-	PSPPH_1142 (hypothetical protein)	-	-	-	-	-	-	-	-
PphHB10Y_Scaffold043	272415	272478	Deletion	64	-	-	-	-	-	-	-	-	-	7.81e-22	-	-	-	-	-	PSPPH_1387 (amino acid ABC transporter, permease protein)	12	-1	PSPPH_1388 (amino acid ABC transporter, periplasmic amino acid-binding protein)	6	-1
PphHB10Y_Scaffold046	2	127	Deletion	126	-	-	-	-	-	-	-	-	-	1.31e-27	-	-	PSPPH_4902 (molybdenum-pterin binding domain-containing protein)	-	-	-	-	-	-	-	-
PphHB10Y_Scaffold046	64789	64860	Deletion	72	-	-	-	-	-	-	-	-	-	8.06e-24	-	-	PphHB10Y_4433 (hypothetical protein)	-	-	-	-	-	-	-	-
PphHB10Y_Scaffold047	101598	101722	Deletion	125	-	-	-	-	-	-	-	-	-	3.11e-25	-	-	-	-	-	PSPPH_1090 (ribosomal subunit interface protein, putative)	135	-1	PSPPH_1091 (iron(III) dicitrate transport protein fecA)	122	-1
PphHB10Y_Scaffold049	10970	11082	Deletion	113	-	-	-	-	-	-	-	-	-	1.22e-26	-	-	-	-	-	PSPPH_4345/trmA (tR- (uracil-5-)-methyltransferase)	8	1	PSPPH_4346 (hypothetical protein)	190	1
PphHB10Y_Scaffold049	141653	141921	Deletion	269	-	-	-	-	-	-	-	-	-	7.76e-25	-	-	PSPPH_4466 (hypothetical protein)	-	-	-	-	-	-	-	-
PphHB10Y_Scaffold052	7142	7195	Deletion	54	-	-	-	-	-	-	-	-	-	5.43e-24	-	-	-	-	-	PSPPH_A0089 (ISPsy21, transposase orfB)	15	1	PphHB10Y_4897 (putative transcriptio-l regulator)	226	-1
PphHB10Y_Scaffold052	80427	80559	Deletion	133	-	-	-	-	-	-	-	-	-	2.34e-25	-	-	PSPPH_0842 (hypothetical protein)	-	-	-	-	-	-	-	-
PphHB10Y_Scaffold058	378849	378928	Deletion	80	-	-	-	-	-	-	-	-	-	1.48e-25	-	-	-	-	-	PSPPH_1862/queF (7-cyano-7-deazaguanine reductase)	127	1	PSPPH_1863 (hypothetical protein)	64	-1
	-		-		-		-		-		-		-		-		-		-	-		-		-
