# Supplementary material for: Genomic and Gene-Expression Comparisons among Phage-Resistant Type-IV Pilus Mutants of Pseudomonas syringae pathovar phaseolicola
Source: PLoS One. 2015 Dec 15;10(12):e0144514. doi: 10.1371/journal.pone.0144514 (PMC4687649; doi:10.1371/journal.pone.0144514)
Supplement: S2 Table — (XLSX) [file pone.0144514.s006.xlsx]

## Sheet: LM2509
Mapping	Reference Position	Consensus Position	Variation Type	Length	Reference	Variants	Allele Variations	Frequencies	Counts	Coverage	Variant #1	Frequency of #1	Count of #1	Probability	Forward/Reverse Balance	Average Quality	Overlapping Annotations	Coding Region Change	Amino Acid Change	Upstream_annotation	Upstream_distance	Upstream_orientation	Downstream_annotation	Downstream_distance	Downstream_orientation
PphHB10Y_Scaffold006 mapping	129652	129603	SNP	1	T	1	G	95.8	23	24	G	95.833	23	100	0.43	34.4	CDS: PSPPH_2920 (putative GTP cyclohydrolase), Gene: PSPPH_2920 (putative GTP cyclohydrolase), Region: Region	PSPPH_2920 (putative GTP cyclohydrolase):c.234T>G	p.Asp78Glu	-	-	-	-	-
PphHB10Y_Scaffold006 mapping	253891	250884	SNP	1	T	1	G	52.6	110	209	G	52.632	110	100	0.41	36.9	CDS: PSPPH_0784/avrB4-2 (type III effector AvrB4-2), Gene: PSPPH_0784/avrB4-2 (type III effector AvrB4-2), Region: Region	PSPPH_0784/avrB4-2 (type III effector AvrB4-2):c.120T>G	p.Ile40Met	-	-	-	-	-
PphHB10Y_Scaffold006 mapping	260110	256386	SNP	1	T	1	G	68.8	229	333	G	68.769	229	100	0.36	24.3	Region: Region	-	-	PSPPH_0782 (RulB)	2328	-1	PphHB10Y_0397 (hypothetical protein)	1532	-1
PphHB10Y_Scaffold006 mapping	329063	323826	DIP	1	T	1	-	91.7	66	72	-	91.667	66	100	0.42	28.9	CDS: PSPPH_0729 (PilX protein), Gene: PSPPH_0729 (PilX protein), Region: Region	PSPPH_0729 (PilX protein):c.275delT	p.Ile92fs	-	-	-	-	-
PphHB10Y_Scaffold006 mapping	299077	293837	MNV	2	--	1	TC	100	23	23	TC	100	23	100	-	-	Region: Region	-	-	PphHB10Y_0197 (General secretion pathway protein D)	68	-1	PphHB10Y_0198 (Tyrosine recombi-se XerC)	34	-1
PphHB10Y_Scaffold006 mapping	299080	293842	MNV	4	----	1	GTAC	100	23	23	GTAC	100	23	100	-	-	Region: Region	-	-	PphHB10Y_0197 (General secretion pathway protein D)	71	-1	PphHB10Y_0198 (Tyrosine recombi-se XerC)	31	-1
PphHB10Y_Scaffold010 mapping	11807	11807	SNP	1	A	1	G	76.6	85	111	G	76.577	85	100	0.15	35.5	Region: Region	-	-	PSPPH_0027/aroE (shikimate 5-dehydroge-se)	73	1	PSPPH_0028 (sulfate transporter family protein)	24	-1
PphHB10Y_Scaffold010 mapping	26376	26373	SNP	1	G	1	A	55.2	74	134	A	55.224	74	100	0.49	33.6	Region: Region	-	-	PphHB10Y_0439 (hypothetical protein)	83	1	PSPPH_0048 (hypothetical protein)	1653	1
PphHB10Y_Scaffold010 mapping	56804	54890	SNP	1	A	1	G	60.8	188	309	G	60.841	188	100	0.13	35.8	Region: Region	-	-	PSPPH_0075 (-/Pi cotransporter family protein)	239	-1	PSPPH_0076 (methyl-accepting chemotaxis protein)	792	-1
PphHB10Y_Scaffold010 mapping	71600	69068	SNP	1	T	1	C	54.7	392	717	C	54.672	392	100	0.49	36.4	Region: Region	-	-	PSPPH_0085 (hypothetical protein)	65	1	PSPPH_0086 (Sulfate/thiosulfate import ATP-binding protein cysA(Sulfate-transporting ATPase))	177	-1
PphHB10Y_Scaffold014 mapping	62943	62213	SNP	1	A	1	G	99.1	105	106	G	99.057	105	100	0.46	34.6	CDS: PSPPH_1974/gltA (type II citrate synthase), Gene: PSPPH_1974/gltA (type II citrate synthase), Region: Region	PSPPH_1974/gltA (type II citrate synthase):c.150A>G	-	-	-	-	-	-
PphHB10Y_Scaffold014 mapping	81115	80373	SNP	1	G	1	C	100	4	4	C	100	4	100	0	38.5	Region: Region	-	-	PSPPH_1988 (dienelactone hydrolase family protein)	130	1	PSPPH_1989/fabB (3-oxoacyl-(acyl carrier protein) synthase I)	254	-1
PphHB10Y_Scaffold014 mapping	81121	80379	SNP	1	G	1	A	100	6	6	A	100	6	100	0	38.5	Region: Region	-	-	PSPPH_1988 (dienelactone hydrolase family protein)	136	1	PSPPH_1989/fabB (3-oxoacyl-(acyl carrier protein) synthase I)	248	-1
PphHB10Y_Scaffold014 mapping	180086	172588	SNP	1	T	1	A	52	283	544	A	52.022	283	100	0.47	33.7	CDS: PSPPH_2074 (levansucrase (Beta-D-fructofuranosyl transferase)(sucrose 6-fructosyl transferase)), Gene: PSPPH_2074 (levansucrase (Beta-D-fructofuranosyl transferase)(sucrose 6-fructosyl transferase)), Region: Region	PSPPH_2074 (levansucrase (Beta-D-fructofuranosyl transferase)(sucrose 6-fructosyl transferase)):c.933T>A	p.Asp311Glu	-	-	-	-	-
PphHB10Y_Scaffold014 mapping	180090	172592	SNP	1	G	1	C	51.4	266	518	C	51.351	266	100	0.47	33.8	CDS: PSPPH_2074 (levansucrase (Beta-D-fructofuranosyl transferase)(sucrose 6-fructosyl transferase)), Gene: PSPPH_2074 (levansucrase (Beta-D-fructofuranosyl transferase)(sucrose 6-fructosyl transferase)), Region: Region	PSPPH_2074 (levansucrase (Beta-D-fructofuranosyl transferase)(sucrose 6-fructosyl transferase)):c.937G>C	p.Val313Leu	-	-	-	-	-
PphHB10Y_Scaffold014 mapping	180098	172600	SNP	1	T	1	G	58	213	367	G	58.038	213	100	0.49	33.7	CDS: PSPPH_2074 (levansucrase (Beta-D-fructofuranosyl transferase)(sucrose 6-fructosyl transferase)), Gene: PSPPH_2074 (levansucrase (Beta-D-fructofuranosyl transferase)(sucrose 6-fructosyl transferase)), Region: Region	PSPPH_2074 (levansucrase (Beta-D-fructofuranosyl transferase)(sucrose 6-fructosyl transferase)):c.945T>G	-	-	-	-	-	-
PphHB10Y_Scaffold014 mapping	180101	172603	SNP	1	G	1	A	56.3	210	373	A	56.3	210	100	0.5	32.8	CDS: PSPPH_2074 (levansucrase (Beta-D-fructofuranosyl transferase)(sucrose 6-fructosyl transferase)), Gene: PSPPH_2074 (levansucrase (Beta-D-fructofuranosyl transferase)(sucrose 6-fructosyl transferase)), Region: Region	PSPPH_2074 (levansucrase (Beta-D-fructofuranosyl transferase)(sucrose 6-fructosyl transferase)):c.948G>A	-	-	-	-	-	-
PphHB10Y_Scaffold014 mapping	180104	172606	SNP	1	T	1	C	57	211	370	C	57.027	211	100	0.5	33.1	CDS: PSPPH_2074 (levansucrase (Beta-D-fructofuranosyl transferase)(sucrose 6-fructosyl transferase)), Gene: PSPPH_2074 (levansucrase (Beta-D-fructofuranosyl transferase)(sucrose 6-fructosyl transferase)), Region: Region	PSPPH_2074 (levansucrase (Beta-D-fructofuranosyl transferase)(sucrose 6-fructosyl transferase)):c.951T>C	-	-	-	-	-	-
PphHB10Y_Scaffold016 mapping	45507	45501	DIP	1	-	1	T	86.6	110	127	T	86.614	110	100	0.45	35.6	CDS: PSPPH_3173 (putative monovalent cation/H+ antiporter subunit C), Region: Region, Gene: PSPPH_3173 (putative monovalent cation/H+ antiporter subunit C)	PSPPH_3173 (putative monovalent cation/H+ antiporter subunit C):c.147_148insT	p.Phe50fs	-	-	-	-	-
PphHB10Y_Scaffold016 mapping	45507	45502	DIP	1	-	1	T	86.6	110	127	T	86.614	110	100	0.45	36.6	CDS: PSPPH_3173 (putative monovalent cation/H+ antiporter subunit C), Region: Region, Gene: PSPPH_3173 (putative monovalent cation/H+ antiporter subunit C)	PSPPH_3173 (putative monovalent cation/H+ antiporter subunit C):c.147_148insT	p.Phe50fs	-	-	-	-	-
PphHB10Y_Scaffold016 mapping	45507	45501	MNV	2	--	1	TT	100	110	110	TT	100	110	100	-	-	CDS: PSPPH_3173 (putative monovalent cation/H+ antiporter subunit C), Region: Region, Gene: PSPPH_3173 (putative monovalent cation/H+ antiporter subunit C)	PSPPH_3173 (putative monovalent cation/H+ antiporter subunit C):c.147_148insTT	p.Phe50fs	-	-	-	-	-
PphHB10Y_Scaffold018 mapping	14090	14090	SNP	1	G	1	C	100	180	180	C	100	180	100	0.47	33	Region: Region	-	-	PSPPH_0186 (citrate transporter)	159	-1	PSPPH_0187 (hypothetical protein)	136	1
PphHB10Y_Scaffold018 mapping	124608	123808	SNP	1	T	1	C	97.3	146	150	C	97.333	146	100	0.45	34.6	CDS: PSPPH_0292/glpT (sn-glycerol-3-phosphate transporter), Gene: PSPPH_0292/glpT (sn-glycerol-3-phosphate transporter), Region: Region	PSPPH_0292/glpT (sn-glycerol-3-phosphate transporter):c.539T>C	p.Val180Ala	-	-	-	-	-
PphHB10Y_Scaffold018 mapping	195900	194182	SNP	1	A	1	G	95.8	68	71	G	95.775	68	100	0.46	33	CDS: PSPPH_0356/glgP (glycogen phosphorylase), Gene: PSPPH_0356/glgP (glycogen phosphorylase), Region: Region	PSPPH_0356/glgP (glycogen phosphorylase):c.1727A>G	p.His576Arg	-	-	-	-	-
PphHB10Y_Scaffold018 mapping	341609	338549	DIP	1	A	1	-	64.5	91	141	-	64.539	91	100	0.41	31.9	CDS: PSPPH_0486 (GntR family transcriptio-l regulator), Gene: PSPPH_0486 (GntR family transcriptio-l regulator), Region: Region	PSPPH_0486 (GntR family transcriptio-l regulator):c.392delA	p.Asp131fs	-	-	-	-	-
PphHB10Y_Scaffold018 mapping	341610	338549	DIP	1	T	1	-	100	91	91	-	100	91	100	0.41	31.9	CDS: PSPPH_0486 (GntR family transcriptio-l regulator), Gene: PSPPH_0486 (GntR family transcriptio-l regulator), Region: Region	PSPPH_0486 (GntR family transcriptio-l regulator):c.393delT	p.Asp131fs	-	-	-	-	-
PphHB10Y_Scaffold018 mapping	341611	338549	DIP	1	G	1	-	98.9	90	91	-	98.901	90	100	0.41	32.2	CDS: PSPPH_0486 (GntR family transcriptio-l regulator), Gene: PSPPH_0486 (GntR family transcriptio-l regulator), Region: Region	PSPPH_0486 (GntR family transcriptio-l regulator):c.394delG	p.Glu132fs	-	-	-	-	-
PphHB10Y_Scaffold018 mapping	341612	338549	DIP	1	A	1	-	100	91	91	-	100	91	100	0.41	32	CDS: PSPPH_0486 (GntR family transcriptio-l regulator), Gene: PSPPH_0486 (GntR family transcriptio-l regulator), Region: Region	PSPPH_0486 (GntR family transcriptio-l regulator):c.395delA	p.Glu132fs	-	-	-	-	-
PphHB10Y_Scaffold018 mapping	362968	359904	SNP	1	A	1	G	100	80	80	G	100	80	100	0.15	31.5	Region: Region	-	-	PSPPH_0496/putA (trifunctio-l transcriptio-l regulator/proline dehydroge-se/pyrroline-5-carboxylate dehydroge-se)	284	-1	PSPPH_0497/putP (sodium/proline symporter)	165	1
PphHB10Y_Scaffold018 mapping	364127	361063	SNP	1	T	1	C	98	145	148	C	97.973	145	100	0.46	34.8	CDS: PSPPH_0497/putP (sodium/proline symporter), Gene: PSPPH_0497/putP (sodium/proline symporter), Region: Region	PSPPH_0497/putP (sodium/proline symporter):c.995T>C	p.Leu332Ser	-	-	-	-	-
PphHB10Y_Scaffold018 mapping	341609	338549	MNV	4	ATGA	1	----	100	90	90	----	100	90	100	-	-	CDS: PSPPH_0486 (GntR family transcriptio-l regulator), Gene: PSPPH_0486 (GntR family transcriptio-l regulator), Region: Region	PSPPH_0486 (GntR family transcriptio-l regulator):c.392_395delATGA	p.Asp131fs	-	-	-	-	-
PphHB10Y_Scaffold029 mapping	5781	142	SNP	1	T	1	C	100	25	25	C	100	25	100	0.4	33.5	CDS: PSPPH_B0017 (phage integrase family site specific recombi-se), Gene: PSPPH_B0017 (phage integrase family site specific recombi-se), Region: Region	PSPPH_B0017 (phage integrase family site specific recombi-se):c.647T>C	p.Leu216Pro	-	-	-	-	-
PphHB10Y_Scaffold029 mapping	5785	146	SNP	1	G	1	A	100	26	26	A	100	26	100	0.38	33.8	CDS: PSPPH_B0017 (phage integrase family site specific recombi-se), Gene: PSPPH_B0017 (phage integrase family site specific recombi-se), Region: Region	PSPPH_B0017 (phage integrase family site specific recombi-se):c.651G>A	-	-	-	-	-	-
PphHB10Y_Scaffold029 mapping	5789	150	SNP	1	A	1	C	100	26	26	C	100	26	100	0.38	32.5	CDS: PSPPH_B0017 (phage integrase family site specific recombi-se), Gene: PSPPH_B0017 (phage integrase family site specific recombi-se), Region: Region	PSPPH_B0017 (phage integrase family site specific recombi-se):c.655A>C	p.Met219Leu	-	-	-	-	-
PphHB10Y_Scaffold034 mapping	291435	285596	SNP	1	C	1	T	100	108	108	T	100	108	100	0.45	35	CDS: PSPPH_2557 (spermidine/putrescine ABC transporter, permease protein, putative), Gene: PSPPH_2557 (spermidine/putrescine ABC transporter, permease protein, putative), Region: Region	PSPPH_2557 (spermidine/putrescine ABC transporter, permease protein, putative):c.274C>T	-	-	-	-	-	-
PphHB10Y_Scaffold035 mapping	76690	74414	SNP	1	C	1	T	51.7	125	242	T	51.653	125	100	0.41	32.2	Region: Region	-	-	PSPPH_1523 (serine protease)	1215	1	-	-	-
PphHB10Y_Scaffold035 mapping	76732	74456	SNP	1	A	1	T	55.6	74	133	T	55.639	74	100	0.18	33	Region: Region	-	-	PSPPH_1523 (serine protease)	1257	1	-	-	-
PphHB10Y_Scaffold035 mapping	76750	74474	SNP	1	G	1	C	58.5	86	147	C	58.503	86	100	0.23	34.5	Region: Region	-	-	PSPPH_1523 (serine protease)	1275	1	-	-	-
PphHB10Y_Scaffold035 mapping	76803	74527	SNP	1	C	1	A	53.1	130	245	A	53.061	130	100	0.45	36.4	Region: Region	-	-	PSPPH_1523 (serine protease)	1328	1	-	-	-
PphHB10Y_Scaffold035 mapping	76813	74537	SNP	1	C	1	T	56.8	133	234	T	56.838	133	100	0.46	36.1	Region: Region	-	-	PSPPH_1523 (serine protease)	1338	1	-	-	-
PphHB10Y_Scaffold035 mapping	76817	74541	SNP	1	G	1	T	58.4	146	250	T	58.4	146	100	0.42	35.5	Region: Region	-	-	PSPPH_1523 (serine protease)	1342	1	-	-	-
PphHB10Y_Scaffold035 mapping	76828	74552	SNP	1	T	1	C	57.4	136	237	C	57.384	136	100	0.36	35.8	Region: Region	-	-	PSPPH_1523 (serine protease)	1353	1	-	-	-
PphHB10Y_Scaffold036 mapping	13493	12693	SNP	1	G	1	A	58.4	208	356	A	58.427	208	100	0.39	33.2	CDS: PSPPH_A0061 (ISPsy26, transposase orfB), Gene: PSPPH_A0061 (ISPsy26, transposase orfB), Region: Region	PSPPH_A0061 (ISPsy26, transposase orfB):c.825G>A	-	-	-	-	-	-
PphHB10Y_Scaffold036 mapping	54713	52842	SNP	1	T	1	C	52.2	35	67	C	52.239	35	99.964	0.31	37.2	Region: Region	-	-	PphHB10Y_2962 (hypothetical protein)	52	1	PSPPH_3367/flhB (flagellar biosynthesis protein FlhB)	264	-1
PphHB10Y_Scaffold039 mapping	131435	129356	SNP	1	C	1	T	99.4	156	157	T	99.363	156	100	0.34	34.1	CDS: PSPPH_3768/tolA (tolA protein), Region: Region, Gene: PSPPH_3768/tolA (tolA protein)	PSPPH_3768/tolA (tolA protein):c.109C>T	p.Arg37Cys	-	-	-	-	-
PphHB10Y_Scaffold039 mapping	190136	188051	SNP	1	G	1	C	100	135	135	C	100	135	100	0.47	34.1	CDS: PSPPH_3825/d-E (D- polymerase III subunit alpha), Region: Region, Gene: PSPPH_3825/d-E (D- polymerase III subunit alpha)	PSPPH_3825/d-E (D- polymerase III subunit alpha):c.418G>C	p.Val140Leu	-	-	-	-	-
PphHB10Y_Scaffold039 mapping	270747	267800	SNP	1	A	1	C	98	99	101	C	98.02	99	100	0.46	33.6	CDS: PSPPH_3900/glpR (glycerol-3-phosphate regulon repressor), Region: Region, Gene: PSPPH_3900/glpR (glycerol-3-phosphate regulon repressor)	PSPPH_3900/glpR (glycerol-3-phosphate regulon repressor):c.94A>C	p.Thr32Pro	-	-	-	-	-
PphHB10Y_Scaffold039 mapping	271852	268905	SNP	1	G	1	T	100	106	106	T	100	106	100	0.43	30.4	CDS: PSPPH_3901/glpD (glycerol-3-phosphate dehydroge-se), Region: Region, Gene: PSPPH_3901/glpD (glycerol-3-phosphate dehydroge-se)	PSPPH_3901/glpD (glycerol-3-phosphate dehydroge-se):c.3G>T	p.Met1?	-	-	-	-	-
PphHB10Y_Scaffold039 mapping	280028	277081	SNP	1	G	1	A	100	129	129	A	100	129	100	0.46	32.8	CDS: PSPPH_3907 (sigma-54 dependent D--binding response regulator), Region: Region, Gene: PSPPH_3907 (sigma-54 dependent D--binding response regulator)	PSPPH_3907 (sigma-54 dependent D--binding response regulator):c.1106G>A	p.Arg369His	-	-	-	-	-
PphHB10Y_Scaffold039 mapping	594104	586689	SNP	1	G	1	A	99.1	112	113	A	99.115	112	100	0.38	33.5	CDS: PSPPH_4198/ftsH (ATP-dependent metalloprotease FtsH), Region: Region, Gene: PSPPH_4198/ftsH (ATP-dependent metalloprotease FtsH)	PSPPH_4198/ftsH (ATP-dependent metalloprotease FtsH):c.1098G>A	-	-	-	-	-	-
PphHB10Y_Scaffold039 mapping	771141	758873	SNP	1	A	1	T	52.4	88	168	T	52.381	88	100	0.47	36.4	Region: Region	-	-	PSPPH_1453 (Rhs family protein)	180	-1	PSPPH_5074 (Rhs family protein)	1457	-1
PphHB10Y_Scaffold039 mapping	771149	758881	SNP	1	A	1	C	52.1	88	169	C	52.071	88	100	0.5	35.7	Region: Region	-	-	PSPPH_1453 (Rhs family protein)	188	-1	PSPPH_5074 (Rhs family protein)	1449	-1
PphHB10Y_Scaffold039 mapping	771310	759042	SNP	1	C	1	T	50.2	114	227	T	50.22	114	99.533	0.4	35.2	Region: Region	-	-	PSPPH_1453 (Rhs family protein)	349	-1	PSPPH_5074 (Rhs family protein)	1288	-1
PphHB10Y_Scaffold039 mapping	771382	759114	SNP	1	C	1	T	51	101	198	T	51.01	101	100	0.39	36.9	Region: Region	-	-	PSPPH_1453 (Rhs family protein)	421	-1	PSPPH_5074 (Rhs family protein)	1216	-1
PphHB10Y_Scaffold039 mapping	772066	759798	SNP	1	C	1	G	50.4	70	139	G	50.36	70	97.397	0.39	36.3	Region: Region	-	-	PSPPH_1453 (Rhs family protein)	1105	-1	PSPPH_5074 (Rhs family protein)	532	-1
PphHB10Y_Scaffold039 mapping	772381	760113	SNP	1	G	1	A	57.8	207	358	A	57.821	207	100	0.45	35.1	Region: Region	-	-	PSPPH_1453 (Rhs family protein)	1420	-1	PSPPH_5074 (Rhs family protein)	217	-1
PphHB10Y_Scaffold039 mapping	133236	131156	MNV	2	AC	1	CT	100	295	295	CT	100	295	100	-	-	CDS: PSPPH_3770/tolQ2 (tolQ protein), Region: Region, Gene: PSPPH_3770/tolQ2 (tolQ protein)	PSPPH_3770/tolQ2 (tolQ protein):c.361_362delACinsCT	p.Thr121Leu	-	-	-	-	-
PphHB10Y_Scaffold039 mapping	635662	627340	MNV	2	CA	1	--	100	146	146	--	100	146	100	-	-	Region: Region	-	-	PSPPH_4231 (hypothetical protein)	127	-1	PSPPH_4232/nhaA2 (-+/H+ antiporter NhaA)	33	-1
PphHB10Y_Scaffold041 mapping	146	146	SNP	1	T	1	C	62.4	179	287	C	62.369	179	100	0.27	34.2	Region: Region	-	-	-	-	-	PSPPH_3030 (putative lipoprotein)	38	1
PphHB10Y_Scaffold043 mapping	57696	55758	SNP	1	C	1	T	50.2	129	257	T	50.195	129	99.383	0.5	36.7	Region: Region	-	-	PSPPH_1186 (aldose 1-epimerase family protein)	569	1	PSPPH_1187/hexR (D--binding transcriptio-l regulator HexR)	367	-1
PphHB10Y_Scaffold043 mapping	57707	55769	SNP	1	C	1	A	53.7	158	294	A	53.741	158	100	0.47	34.7	Region: Region	-	-	PSPPH_1186 (aldose 1-epimerase family protein)	580	1	PSPPH_1187/hexR (D--binding transcriptio-l regulator HexR)	356	-1
PphHB10Y_Scaffold043 mapping	83877	81831	SNP	1	C	1	T	100	165	165	T	100	165	100	0.41	34.9	CDS: PSPPH_1211/cyoB (cytochrome o ubiquinol oxidase, subunit I), Region: Region, Gene: PSPPH_1211/cyoB (cytochrome o ubiquinol oxidase, subunit I)	PSPPH_1211/cyoB (cytochrome o ubiquinol oxidase, subunit I):c.686C>T	p.Thr229Ile	-	-	-	-	-
PphHB10Y_Scaffold048 mapping	13564	11417	SNP	1	T	1	C	100	37	37	C	100	37	100	0.43	34.4	CDS: PSPPH_B0004/rulB (RulB protein), Region: Region, Gene: PSPPH_B0004/rulB (RulB protein)	PSPPH_B0004/rulB (RulB protein):c.781T>C	-	-	-	-	-	-
PphHB10Y_Scaffold048 mapping	13578	11431	SNP	1	T	1	G	100	20	20	G	100	20	100	0.4	33.6	CDS: PSPPH_B0004/rulB (RulB protein), Region: Region, Gene: PSPPH_B0004/rulB (RulB protein)	PSPPH_B0004/rulB (RulB protein):c.795T>G	-	-	-	-	-	-
PphHB10Y_Scaffold049 mapping	11073	11072	SNP	1	C	1	T	68.4	13	19	T	68.421	13	100	0	39.3	Region: Region	-	-	PSPPH_4345/trmA (tR- (uracil-5-)-methyltransferase)	111	1	PSPPH_4346 (hypothetical protein)	199	1
PphHB10Y_Scaffold049 mapping	61997	60294	SNP	1	G	1	T	57.9	11	19	T	57.895	11	99.995	0	34.5	Region: Region	-	-	PSPPH_4394/leuS (leucyl-tR- synthetase)	28	1	PSPPH_4395 (putative lipoprotein)	149	1
PphHB10Y_Scaffold049 mapping	133691	131219	SNP	1	C	1	T	99.1	115	116	T	99.138	115	100	0.48	34.4	CDS: PSPPH_4457 (CbiG protein/precorrin-3B C17-methyltransferase), Region: Region, Gene: PSPPH_4457 (CbiG protein/precorrin-3B C17-methyltransferase)	PSPPH_4457 (CbiG protein/precorrin-3B C17-methyltransferase):c.1128C>T	-	-	-	-	-	-
PphHB10Y_Scaffold049 mapping	61993	60291	MNV	5	CTGGG	1	AT-GT	100	10	10	AT-GT	100	10	99.995	-	-	Region: Region	-	-	PSPPH_4394/leuS (leucyl-tR- synthetase)	24	1	PSPPH_4395 (putative lipoprotein)	153	1
PphHB10Y_Scaffold052 mapping	118374	116672	SNP	1	C	1	T	100	144	144	T	100	144	100	0.49	33.5	CDS: PSPPH_0872/ilvB (acetolactate synthase 3 catalytic subunit), Gene: PSPPH_0872/ilvB (acetolactate synthase 3 catalytic subunit), Region: Region	PSPPH_0872/ilvB (acetolactate synthase 3 catalytic subunit):c.1017C>T	-	-	-	-	-	-
PphHB10Y_Scaffold055 mapping	5871	5870	SNP	1	C	1	G	50.2	253	504	G	50.198	253	99.903	0.38	29.8	Region: Region	-	-	PphHB10Y_4995 (hypothetical protein)	51	1	-	-	-
PphHB10Y_Scaffold056 mapping	2294	2293	SNP	1	C	1	T	51.6	142	275	T	51.636	142	100	0.35	34.2	Region: Region	-	-	PSPPH_A0099 (GGDEF domain/EAL domain-containing protein)	313	-1	PphHB10Y_4997 (hypothetical protein)	15	1
PphHB10Y_Scaffold056 mapping	2308	2307	SNP	1	T	1	C	54.7	152	278	C	54.676	152	100	0.34	33.3	Region: Region	-	-	PSPPH_A0099 (GGDEF domain/EAL domain-containing protein)	327	-1	PphHB10Y_4997 (hypothetical protein)	1	1
PphHB10Y_Scaffold056 mapping	38153	38054	DIP	1	C	1	-	51.1	45	88	-	51.136	45	100	0.16	34.5	Region: Region	-	-	PSPPH_3534 (hypothetical protein)	135	1	PSPPH_3535 (hypothetical protein)	58	-1
PphHB10Y_Scaffold058 mapping	319792	312804	SNP	1	C	1	T	100	95	95	T	100	95	100	0.48	32.7	CDS: PSPPH_1799 (benzoate transport protein), Gene: PSPPH_1799 (benzoate transport protein), Region: Region	PSPPH_1799 (benzoate transport protein):c.1000C>T	p.His334Tyr	-	-	-	-	-
PphHB10Y_Scaffold059 mapping	75	75	SNP	1	C	1	T	55.7	122	219	T	55.708	122	100	0.39	34.2	Region: Region	-	-	-	-	-	-	-	-
PphHB10Y_Scaffold059 mapping	80	80	SNP	1	G	1	C	54.4	111	204	C	54.412	111	100	0.38	34.8	Region: Region	-	-	-	-	-	-	-	-
PphHB10Y_Scaffold059 mapping	81	81	SNP	1	G	1	A	55.3	110	199	A	55.276	110	100	0.37	35	Region: Region	-	-	-	-	-	-	-	-
PphHB10Y_Scaffold059 mapping	80	80	MNV	2	GG	1	CA	100	110	110	CA	100	110	100	-	-	Region: Region	-	-	-	-	-	-	-	-
PphHB10Y_Scaffold013	20738	20813	Deletion	76	-	-	-	-	-	-	-	-	-	1.14e-33	-	-	-	-	-	PSPPH_A0056/hopAV1 (type III effector HopAV1)	62	1	-	-	-
PphHB10Y_Scaffold014	284265	284317	Deletion	53	-	-	-	-	-	-	-	-	-	3.23e-21	-	-	-	-	-	PphHB10Y_0755 (Pectate lyase precursor)	521	-1	PSPPH_2185 (sensor histidine ki-se)	22	-1
PphHB10Y_Scaffold048	11987	14102	Deletion	2116	-	-	-	-	-	-	-	-	-	1.09e-47	-	-	PSPPH_B0003/rulA (ultraviolet light resistance protein A)	-	-	-	-	-	-	-	-
PphHB10Y_Scaffold049	10972	11083	Deletion	112	-	-	-	-	-	-	-	-	-	2.78e-21	-	-	-	-	-	PSPPH_4345/trmA (tR- (uracil-5-)-methyltransferase)	10	1	PSPPH_4346 (hypothetical protein)	189	1
