# Supplementary material for: Genomic and Gene-Expression Comparisons among Phage-Resistant Type-IV Pilus Mutants of Pseudomonas syringae pathovar phaseolicola
Source: PLoS One. 2015 Dec 15;10(12):e0144514. doi: 10.1371/journal.pone.0144514 (PMC4687649; doi:10.1371/journal.pone.0144514)
Supplement: S3 Table — The number 1 indicates genes which are significantly up or down regulated, 0 indicates genes which do not show a significant difference. (XLSX) [file pone.0144514.s007.xlsx]

## Sheet: Sheet1
Unique ID:	Gene name		P+ Larger than WT	P+ smaller than WT		P- Larger than WT	P- Smaller than WT
PSPPH_0007100300000006	PSPPH_0007		1	0		1	0
PSPPH_0008100300000007	PSPPH_0008		1	0		0	0
PSPPH_0038100300000037	PSPPH_0038		1	0		0	0
PSPPH_0043100300000042	PSPPH_0043		1	0		0	0
PSPPH_0046100300000044	PSPPH_0046		1	0		1	0
PSPPH_0048100300000045	PSPPH_0048		1	0		0	0
PSPPH_0053100300000050	PSPPH_0053		1	0		0	0
PSPPH_0059100300000056	PSPPH_0059		1	0		0	0
PSPPH_0089100300000086	PSPPH_0089		1	0		0	0
PSPPH_0090100300000087	PSPPH_0090		1	0		0	0
PSPPH_0099100300000095	PSPPH_0099		1	0		0	0
PSPPH_0100100300000096	PSPPH_0100		1	0		0	0
PSPPH_0101100300000097	PSPPH_0101		1	0		0	0
PSPPH_0102100300000098	PSPPH_0102		1	0		0	0
PSPPH_0103100300000099	PSPPH_0103		1	0		0	0
PSPPH_0106100300000102	PSPPH_0106		1	0		0	0
PSPPH_0107100300000103	PSPPH_0107		1	0		0	0
PSPPH_0113100300000109	PSPPH_0113		1	0		1	0
PSPPH_0114100300000110	PSPPH_0114		1	0		1	0
PSPPH_0115100300000111	PSPPH_0115		1	0		0	0
PSPPH_0116100300000112	PSPPH_0116		1	0		0	0
PSPPH_0117100300000113	PSPPH_0117		1	0		0	0
PSPPH_0118100300000114	PSPPH_0118		1	0		0	0
PSPPH_0156100300000149	PSPPH_0156		1	0		0	0
PSPPH_0157100300000150	PSPPH_0157		1	0		0	0
PSPPH_0160100300000153	PSPPH_0160		1	0		0	0
PSPPH_0161100300000154	PSPPH_0161		1	0		1	0
PSPPH_0162100300000155	PSPPH_0162		1	0		0	0
PSPPH_0163100300000156	PSPPH_0163		1	0		1	0
PSPPH_0164100300000157	PSPPH_0164		1	0		0	0
PSPPH_0165100300000158	PSPPH_0165		1	0		1	0
PSPPH_0166100300000159	PSPPH_0166		1	0		0	0
PSPPH_0167100300000160	PSPPH_0167		1	0		0	0
PSPPH_0174100300000166	PSPPH_0174		1	0		0	0
PSPPH_0177100300000169	PSPPH_0177		1	0		0	0
PSPPH_0180100300000172	PSPPH_0180		1	0		0	0
PSPPH_0182100300000174	PSPPH_0182		1	0		0	0
PSPPH_0193100300000184	PSPPH_0193		1	0		0	0
PSPPH_0214100300000205	PSPPH_0214		1	0		0	0
PSPPH_0227100300000218	PSPPH_0227		1	0		0	0
PSPPH_0241100300000232	PSPPH_0241		1	0		0	0
PSPPH_0249100300000240	PSPPH_0249		1	0		1	0
PSPPH_0250100300000241	PSPPH_0250		1	0		0	0
PSPPH_0260100300000251	PSPPH_0260		1	0		0	0
PSPPH_0287100300000278	PSPPH_0287		1	0		0	0
PSPPH_0294100300000285	PSPPH_0294		1	0		0	0
PSPPH_0295100300000286	PSPPH_0295		1	0		0	0
PSPPH_0296100300000287	PSPPH_0296		1	0		0	0
PSPPH_0301100300000291	PSPPH_0301		1	0		0	0
PSPPH_0303100300000293	PSPPH_0303		1	0		0	0
PSPPH_0304100300000294	PSPPH_0304		1	0		0	0
PSPPH_0313100300000302	PSPPH_0313		1	0		0	0
PSPPH_0316100300000305	PSPPH_0316		1	0		0	0
PSPPH_0317100300000306	PSPPH_0317		1	0		0	0
PSPPH_0318100300000307	PSPPH_0318		1	0		0	0
PSPPH_0323100300000312	PSPPH_0323		1	0		0	0
PSPPH_0324100300000313	PSPPH_0324		1	0		0	0
PSPPH_0325100300000314	PSPPH_0325		1	0		1	0
PSPPH_0326100300000315	PSPPH_0326		1	0		1	0
PSPPH_0330100300000319	PSPPH_0330		1	0		0	0
PSPPH_0358100300000347	PSPPH_0358		1	0		0	0
PSPPH_0362100300000351	PSPPH_0362		1	0		0	0
PSPPH_0380100300000369	PSPPH_0380		1	0		0	0
PSPPH_0387100300000376	PSPPH_0387		1	0		0	0
PSPPH_0390100300000379	PSPPH_0390		1	0		0	0
PSPPH_0394100300000383	PSPPH_0394		1	0		0	0
PSPPH_0403100300000392	PSPPH_0403		1	0		0	0
PSPPH_0408100300000397	PSPPH_0408		1	0		0	0
PSPPH_0409100300000398	PSPPH_0409		1	0		0	0
PSPPH_0410100300000399	PSPPH_0410		1	0		0	0
PSPPH_0424100300000413	PSPPH_0424		1	0		0	0
PSPPH_0427100300000416	PSPPH_0427		1	0		0	0
PSPPH_0447100300000436	PSPPH_0447		1	0		0	0
PSPPH_0470100300000459	PSPPH_0470		1	0		0	0
PSPPH_0471100300000460	PSPPH_0471		1	0		0	0
PSPPH_0494100300000482	PSPPH_0494		1	0		0	0
PSPPH_0498100300000486	PSPPH_0498		1	0		0	0
PSPPH_0525100300000513	PSPPH_0525		1	0		0	0
PSPPH_0541100300000529	PSPPH_0541		1	0		0	0
PSPPH_0554100300000542	PSPPH_0554		1	0		0	0
PSPPH_0561100300000549	PSPPH_0561		1	0		0	0
PSPPH_0565100300000553	PSPPH_0565		1	0		0	0
PSPPH_0578100300000564	PSPPH_0578		1	0		0	0
PSPPH_0582100300000568	PSPPH_0582		1	0		0	0
PSPPH_0595100300000581	PSPPH_0595		1	0		0	0
PSPPH_0596100300000582	PSPPH_0596		1	0		0	0
PSPPH_0605100300000591	PSPPH_0605		1	0		0	0
PSPPH_0608100300000594	PSPPH_0608		1	0		0	0
PSPPH_0611100300000597	PSPPH_0611		1	0		0	0
PSPPH_0612100300000598	PSPPH_0612		1	0		0	0
PSPPH_0651100300000636	PSPPH_0651		1	0		0	0
PSPPH_0667100300000651	PSPPH_0667		1	0		0	0
PSPPH_0668100300000652	PSPPH_0668		1	0		0	0
PSPPH_0669100300000653	PSPPH_0669		1	0		0	0
PSPPH_0697100300000676	PSPPH_0697		1	0		0	0
PSPPH_0698100300000677	PSPPH_0698		1	0		0	0
PSPPH_0713100300000691	PSPPH_0713		1	0		0	0
PSPPH_0726100300000704	PSPPH_0726		1	0		0	0
PSPPH_0727100300000705	PSPPH_0727		1	0		0	0
PSPPH_0728100300000706	PSPPH_0728		1	0		0	0
PSPPH_0729100300000707	PSPPH_0729		1	0		0	0
PSPPH_0735100300000713	PSPPH_0735		1	0		0	0
PSPPH_0747100300000721	PSPPH_0747		1	0		0	0
PSPPH_0748100300000722	PSPPH_0748		1	0		0	0
PSPPH_0751100300000725	PSPPH_0751		1	0		0	0
PSPPH_0752100300000726	PSPPH_0752		1	0		0	0
PSPPH_0759100300000732	PSPPH_0759		1	0		0	0
PSPPH_0762100300000735	PSPPH_0762		1	0		0	0
PSPPH_0770100300000743	PSPPH_0770		1	0		0	0
PSPPH_0771100300000744	PSPPH_0771		1	0		0	0
PSPPH_0772100300000745	PSPPH_0772		1	0		0	0
PSPPH_0775100300000747	PSPPH_0775		1	0		0	0
PSPPH_0778100300000750	PSPPH_0778		1	0		0	0
PSPPH_0781100300000752	PSPPH_0781		1	0		1	0
PSPPH_0784100300000755	PSPPH_0784		1	0		0	0
PSPPH_0786100300000756	PSPPH_0786		1	0		1	0
PSPPH_0787100300000757	PSPPH_0787		1	0		0	0
PSPPH_0788100300000758	PSPPH_0788		1	0		0	0
PSPPH_0791100300000760	PSPPH_0791		1	0		0	0
PSPPH_0792100300000761	PSPPH_0792		1	0		0	0
PSPPH_0799100300000768	PSPPH_0799		1	0		0	0
PSPPH_0823100300000792	PSPPH_0823		1	0		0	0
PSPPH_0825100300000793	PSPPH_0825		1	0		0	0
PSPPH_0875100300000843	PSPPH_0875		1	0		0	0
PSPPH_0877100300000845	PSPPH_0877		1	0		0	0
PSPPH_0883100300000846	PSPPH_0883		1	0		0	0
PSPPH_0892100300000855	PSPPH_0892		1	0		0	0
PSPPH_0898100300000860	PSPPH_0898		1	0		0	0
PSPPH_0918100300000880	PSPPH_0918		1	0		0	0
PSPPH_0939100300000900	PSPPH_0939		1	0		0	0
PSPPH_0949100300000908	PSPPH_0949		1	0		0	0
PSPPH_0953100300000912	PSPPH_0953		1	0		0	0
PSPPH_0955100300000914	PSPPH_0955		1	0		0	0
PSPPH_0958100300000917	PSPPH_0958		1	0		0	0
PSPPH_0962100300000921	PSPPH_0962		1	0		0	0
PSPPH_0964100300000923	PSPPH_0964		1	0		0	0
PSPPH_0965100300000924	PSPPH_0965		1	0		0	0
PSPPH_0966100300000925	PSPPH_0966		1	0		0	0
PSPPH_0970100300000929	PSPPH_0970		1	0		0	0
PSPPH_0973100300000932	PSPPH_0973		1	0		0	0
PSPPH_0986100300000945	PSPPH_0986		1	0		0	0
PSPPH_1062100300001019	PSPPH_1062		1	0		0	0
PSPPH_1063100300001020	PSPPH_1063		1	0		0	0
PSPPH_1070100300001027	PSPPH_1070		1	0		0	0
PSPPH_1073100300001030	PSPPH_1073		1	0		0	0
PSPPH_1077100300001034	PSPPH_1077		1	0		0	0
PSPPH_1085100300001042	PSPPH_1085		1	0		0	0
PSPPH_1090100300001046	PSPPH_1090		1	0		0	0
PSPPH_1139100300001094	PSPPH_1139		1	0		0	0
PSPPH_1142100300001097	PSPPH_1142		1	0		0	0
PSPPH_1158100300001112	PSPPH_1158		1	0		0	0
PSPPH_1167100300001121	PSPPH_1167		1	0		0	0
PSPPH_1192100300001146	PSPPH_1192		1	0		0	0
PSPPH_1230100300001182	PSPPH_1230		1	0		0	0
PSPPH_1232100300001184	PSPPH_1232		1	0		0	0
PSPPH_1252100300001201	PSPPH_1252		1	0		0	0
PSPPH_1264100300001211	PSPPH_1264		1	0		0	0
PSPPH_1350100300001296	PSPPH_1350		1	0		0	0
PSPPH_1393100300001338	PSPPH_1393		1	0		0	0
PSPPH_1401100300001345	PSPPH_1401		1	0		0	0
PSPPH_1451100300001394	PSPPH_1451		1	0		0	0
PSPPH_1453100300001396	PSPPH_1453		1	0		0	0
PSPPH_1463100300001406	PSPPH_1463		1	0		1	0
PSPPH_1467100300001410	PSPPH_1467		1	0		0	0
PSPPH_1483100300001426	PSPPH_1483		1	0		0	0
PSPPH_1500100300001442	PSPPH_1500		1	0		0	0
PSPPH_1501100300001443	PSPPH_1501		1	0		0	0
PSPPH_1527100300001468	PSPPH_1527		1	0		0	0
PSPPH_1529100300001470	PSPPH_1529		1	0		1	0
PSPPH_1533100300001474	PSPPH_1533		1	0		0	0
PSPPH_1601100300001535	PSPPH_1601		1	0		0	0
PSPPH_1602100300001536	PSPPH_1602		1	0		1	0
PSPPH_1615100300001549	PSPPH_1615		1	0		0	0
PSPPH_1642100300001573	PSPPH_1642		1	0		0	0
PSPPH_1650100300001581	PSPPH_1650		1	0		0	0
PSPPH_1685100300001613	PSPPH_1685		1	0		0	0
PSPPH_1693100300001618	PSPPH_1693		1	0		0	0
PSPPH_1717100300001642	PSPPH_1717		1	0		0	0
PSPPH_1730100300001655	PSPPH_1730		1	0		0	0
PSPPH_1763100300001686	PSPPH_1763		1	0		0	0
PSPPH_1802100300001723	PSPPH_1802		1	0		0	0
PSPPH_1823100300001744	PSPPH_1823		1	0		0	0
PSPPH_1827100300001748	PSPPH_1827		1	0		0	0
PSPPH_1838100300001758	PSPPH_1838		1	0		0	0
PSPPH_1885100300001801	PSPPH_1885		1	0		0	0
PSPPH_1886100300001802	PSPPH_1886		1	0		1	0
PSPPH_1894100300001810	PSPPH_1894		1	0		0	0
PSPPH_1895100300001811	PSPPH_1895		1	0		0	0
PSPPH_1970100300001882	PSPPH_1970		1	0		0	0
PSPPH_1976100300001888	PSPPH_1976		1	0		0	0
PSPPH_1977100300001889	PSPPH_1977		1	0		1	0
PSPPH_2007100300001917	PSPPH_2007		1	0		0	0
PSPPH_2016100300001925	PSPPH_2016		1	0		0	0
PSPPH_2087100300001994	PSPPH_2087		1	0		1	0
PSPPH_2091100300001998	PSPPH_2091		1	0		0	0
PSPPH_2092100300001999	PSPPH_2092		1	0		0	0
PSPPH_2151100300002057	PSPPH_2151		1	0		0	0
PSPPH_2190100300002091	PSPPH_2190		1	0		0	0
PSPPH_2250100300002149	PSPPH_2250		1	0		0	0
PSPPH_2282100300002179	PSPPH_2282		1	0		0	0
PSPPH_2287100300002182	PSPPH_2287		1	0		0	0
PSPPH_2288100300002183	PSPPH_2288		1	0		0	0
PSPPH_2289100300002184	PSPPH_2289		1	0		0	0
PSPPH_2343100300002235	PSPPH_2343		1	0		0	0
PSPPH_2383100300002271	PSPPH_2383		1	0		0	0
PSPPH_2384100300002272	PSPPH_2384		1	0		0	0
PSPPH_2391100300002279	PSPPH_2391		1	0		0	0
PSPPH_2400100300002288	PSPPH_2400		1	0		0	0
PSPPH_2603100300002485	PSPPH_2603		1	0		0	0
PSPPH_2720100300002598	PSPPH_2720		1	0		0	0
PSPPH_2767100300002643	PSPPH_2767		1	0		0	0
PSPPH_2790100300002666	PSPPH_2790		1	0		0	0
PSPPH_2791100300002667	PSPPH_2791		1	0		0	0
PSPPH_2792100300002668	PSPPH_2792		1	0		0	0
PSPPH_2813100300002688	PSPPH_2813		1	0		0	0
PSPPH_2814100300002689	PSPPH_2814		1	0		1	0
PSPPH_2819100300002693	PSPPH_2819		1	0		0	0
PSPPH_2825100300002698	PSPPH_2825		1	0		0	0
PSPPH_2846100300002718	PSPPH_2846		1	0		0	0
PSPPH_2863100300002735	PSPPH_2863		1	0		0	0
PSPPH_2887100300002757	PSPPH_2887		1	0		0	0
PSPPH_2924100300002793	PSPPH_2924		1	0		0	0
PSPPH_2925100300002794	PSPPH_2925		1	0		0	0
PSPPH_2926100300002795	PSPPH_2926		1	0		0	0
PSPPH_2953100300002822	PSPPH_2953		1	0		0	0
PSPPH_2956100300002825	PSPPH_2956		1	0		0	0
PSPPH_3084100300002943	PSPPH_3084		1	0		0	0
PSPPH_3109100300002967	PSPPH_3109		1	0		0	0
PSPPH_3130100300002988	PSPPH_3130		1	0		0	0
PSPPH_3309100300003156	PSPPH_3309		1	0		0	0
PSPPH_3327100300003173	PSPPH_3327		1	0		0	0
PSPPH_3331100300003177	PSPPH_3331		1	0		0	0
PSPPH_3341100300003187	PSPPH_3341		1	0		0	0
PSPPH_3342100300003188	PSPPH_3342		1	0		0	0
PSPPH_3443100300003287	PSPPH_3443		1	0		0	0
PSPPH_3444100300003288	PSPPH_3444		1	0		0	0
PSPPH_3445100300003289	PSPPH_3445		1	0		0	0
PSPPH_3452100300003296	PSPPH_3452		1	0		0	0
PSPPH_3492100300003334	PSPPH_3492		1	0		1	0
PSPPH_3498100300003338	PSPPH_3498		1	0		0	0
PSPPH_3503100300003342	PSPPH_3503		1	0		0	0
PSPPH_3510100300003346	PSPPH_3510		1	0		0	0
PSPPH_3533100300003369	PSPPH_3533		1	0		0	0
PSPPH_3556100300003392	PSPPH_3556		1	0		0	0
PSPPH_3571100300003407	PSPPH_3571		1	0		0	0
PSPPH_3580100300003416	PSPPH_3580		1	0		0	0
PSPPH_3581100300003417	PSPPH_3581		1	0		1	0
PSPPH_3583100300003419	PSPPH_3583		1	0		0	0
PSPPH_3584100300003420	PSPPH_3584		1	0		0	0
PSPPH_3639100300003469	PSPPH_3639		1	0		1	0
PSPPH_3652100300003482	PSPPH_3652		1	0		0	0
PSPPH_3657100300003487	PSPPH_3657		1	0		0	0
PSPPH_3687100300003517	PSPPH_3687		1	0		0	0
PSPPH_3688100300003518	PSPPH_3688		1	0		0	0
PSPPH_3692100300003522	PSPPH_3692		1	0		0	0
PSPPH_3742100300003572	PSPPH_3742		1	0		0	0
PSPPH_3746100300003576	PSPPH_3746		1	0		0	0
PSPPH_3748100300003578	PSPPH_3748		1	0		0	0
PSPPH_3753100300003583	PSPPH_3753		1	0		0	0
PSPPH_3756100300003586	PSPPH_3756		1	0		0	0
PSPPH_3757100300003587	PSPPH_3757		1	0		0	0
PSPPH_3758100300003588	PSPPH_3758		1	0		0	0
PSPPH_3760100300003590	PSPPH_3760		1	0		0	0
PSPPH_3778100300003606	PSPPH_3778		1	0		0	0
PSPPH_3838100300003664	PSPPH_3838		1	0		1	0
PSPPH_3885100300003710	PSPPH_3885		1	0		0	0
PSPPH_3890100300003715	PSPPH_3890		1	0		0	0
PSPPH_3917100300003741	PSPPH_3917		1	0		0	0
PSPPH_3918100300003742	PSPPH_3918		1	0		0	0
PSPPH_3920100300003744	PSPPH_3920		1	0		0	0
PSPPH_3921100300003745	PSPPH_3921		1	0		0	0
PSPPH_3949100300003773	PSPPH_3949		1	0		0	0
PSPPH_3950100300003774	PSPPH_3950		1	0		0	0
PSPPH_3985100300003806	PSPPH_3985		1	0		0	0
PSPPH_3986100300003807	PSPPH_3986		1	0		0	0
PSPPH_3987100300003808	PSPPH_3987		1	0		0	0
PSPPH_3988100300003809	PSPPH_3988		1	0		0	0
PSPPH_3990100300003811	PSPPH_3990		1	0		0	0
PSPPH_4037100300003853	PSPPH_4037		1	0		0	0
PSPPH_4038100300003854	PSPPH_4038		1	0		0	0
PSPPH_4043100300003859	PSPPH_4043		1	0		0	0
PSPPH_4047100300003861	PSPPH_4047		1	0		0	0
PSPPH_4053100300003867	PSPPH_4053		1	0		0	0
PSPPH_4078100300003892	PSPPH_4078		1	0		0	0
PSPPH_4089100300003900	PSPPH_4089		1	0		0	0
PSPPH_4091100300003902	PSPPH_4091		1	0		0	0
PSPPH_4111100300003921	PSPPH_4111		1	0		0	0
PSPPH_4118100300003928	PSPPH_4118		1	0		0	0
PSPPH_4156100300003966	PSPPH_4156		1	0		0	0
PSPPH_4167100300003977	PSPPH_4167		1	0		0	0
PSPPH_4184100300003994	PSPPH_4184		1	0		0	0
PSPPH_4212100300004020	PSPPH_4212		1	0		0	0
PSPPH_4213100300004021	PSPPH_4213		1	0		0	0
PSPPH_4218100300004025	PSPPH_4218		1	0		0	0
PSPPH_4219100300004026	PSPPH_4219		1	0		0	0
PSPPH_4220100300004027	PSPPH_4220		1	0		0	0
PSPPH_4223100300004030	PSPPH_4223		1	0		0	0
PSPPH_4224100300004031	PSPPH_4224		1	0		0	0
PSPPH_4225100300004032	PSPPH_4225		1	0		0	0
PSPPH_4228100300004035	PSPPH_4228		1	0		1	0
PSPPH_4240100300004046	PSPPH_4240		1	0		0	0
PSPPH_4246100300004052	PSPPH_4246		1	0		0	0
PSPPH_4281100300004087	PSPPH_4281		1	0		0	0
PSPPH_4294100300004100	PSPPH_4294		1	0		0	0
PSPPH_4297100300004103	PSPPH_4297		1	0		0	0
PSPPH_4299100300004105	PSPPH_4299		1	0		0	0
PSPPH_4300100300004106	PSPPH_4300		1	0		1	0
PSPPH_4301100300004107	PSPPH_4301		1	0		0	0
PSPPH_4302100300004108	PSPPH_4302		1	0		0	0
PSPPH_4303100300004109	PSPPH_4303		1	0		0	0
PSPPH_4304100300004110	PSPPH_4304		1	0		0	0
PSPPH_4308100300004114	PSPPH_4308		1	0		0	0
PSPPH_4310100300004116	PSPPH_4310		1	0		0	0
PSPPH_4316100300004122	PSPPH_4316		1	0		0	0
PSPPH_4318100300004124	PSPPH_4318		1	0		0	0
PSPPH_4319100300004125	PSPPH_4319		1	0		0	0
PSPPH_4321100300004127	PSPPH_4321		1	0		0	0
PSPPH_4363100300004167	PSPPH_4363		1	0		0	0
PSPPH_4372100300004176	PSPPH_4372		1	0		0	0
PSPPH_4419100300004223	PSPPH_4419		1	0		0	0
PSPPH_4464100300004268	PSPPH_4464		1	0		0	0
PSPPH_4468100300004272	PSPPH_4468		1	0		0	0
PSPPH_4486100300004290	PSPPH_4486		1	0		0	0
PSPPH_4490100300004294	PSPPH_4490		1	0		0	0
PSPPH_4491100300004295	PSPPH_4491		1	0		0	0
PSPPH_4513100300004317	PSPPH_4513		1	0		0	0
PSPPH_4525100300004329	PSPPH_4525		1	0		0	0
PSPPH_4526100300004330	PSPPH_4526		1	0		0	0
PSPPH_4537100300004341	PSPPH_4537		1	0		0	0
PSPPH_4538100300004342	PSPPH_4538		1	0		0	0
PSPPH_4539100300004343	PSPPH_4539		1	0		0	0
PSPPH_4541100300004344	PSPPH_4541		1	0		0	0
PSPPH_4542100300004345	PSPPH_4542		1	0		0	0
PSPPH_4544100300004347	PSPPH_4544		1	0		0	0
PSPPH_4545100300004348	PSPPH_4545		1	0		0	0
PSPPH_4546100300004349	PSPPH_4546		1	0		0	0
PSPPH_4547100300004350	PSPPH_4547		1	0		0	0
PSPPH_4549100300004352	PSPPH_4549		1	0		0	0
PSPPH_4551100300004354	PSPPH_4551		1	0		0	0
PSPPH_4552100300004355	PSPPH_4552		1	0		0	0
PSPPH_4553100300004356	PSPPH_4553		1	0		0	0
PSPPH_4554100300004357	PSPPH_4554		1	0		0	0
PSPPH_4555100300004358	PSPPH_4555		1	0		0	0
PSPPH_4557100300004360	PSPPH_4557		1	0		0	0
PSPPH_4558100300004361	PSPPH_4558		1	0		0	0
PSPPH_4572100300004374	PSPPH_4572		1	0		1	0
PSPPH_4577100300004379	PSPPH_4577		1	0		1	0
PSPPH_4596100300004398	PSPPH_4596		1	0		1	0
PSPPH_4605100300004407	PSPPH_4605		1	0		1	0
PSPPH_4611100300004409	PSPPH_4611		1	0		0	0
PSPPH_4612100300004410	PSPPH_4612		1	0		0	0
PSPPH_4649100300004442	PSPPH_4649		1	0		1	0
PSPPH_4665100300004458	PSPPH_4665		1	0		0	0
PSPPH_4675100300004468	PSPPH_4675		1	0		0	0
PSPPH_4676100300004469	PSPPH_4676		1	0		0	0
PSPPH_4677100300004470	PSPPH_4677		1	0		0	0
PSPPH_4678100300004471	PSPPH_4678		1	0		0	0
PSPPH_4681100300004474	PSPPH_4681		1	0		0	0
PSPPH_4686100300004479	PSPPH_4686		1	0		0	0
PSPPH_4689100300004480	PSPPH_4689		1	0		1	0
PSPPH_4690100300004481	PSPPH_4690		1	0		0	0
PSPPH_4694100300004485	PSPPH_4694		1	0		0	0
PSPPH_4710100300004500	PSPPH_4710		1	0		1	0
PSPPH_4713100300004503	PSPPH_4713		1	0		0	0
PSPPH_4732100300004521	PSPPH_4732		1	0		0	0
PSPPH_4758100300004546	PSPPH_4758		1	0		0	0
PSPPH_4759100300004547	PSPPH_4759		1	0		0	0
PSPPH_4778100300004566	PSPPH_4778		1	0		0	0
PSPPH_4779100300004567	PSPPH_4779		1	0		0	0
PSPPH_4785100300004573	PSPPH_4785		1	0		0	0
PSPPH_4804100300004591	PSPPH_4804		1	0		0	0
PSPPH_4807100300004594	PSPPH_4807		1	0		0	0
PSPPH_4825100300004609	PSPPH_4825		1	0		0	0
PSPPH_4833100300004617	PSPPH_4833		1	0		0	0
PSPPH_4834100300004618	PSPPH_4834		1	0		0	0
PSPPH_4839100300004621	PSPPH_4839		1	0		0	0
PSPPH_4848100300004629	PSPPH_4848		1	0		0	0
PSPPH_4855100300004636	PSPPH_4855		1	0		0	0
PSPPH_4870100300004650	PSPPH_4870		1	0		0	0
PSPPH_4875100300004655	PSPPH_4875		1	0		0	0
PSPPH_4876100300004656	PSPPH_4876		1	0		0	0
PSPPH_4900100300004679	PSPPH_4900		1	0		0	0
PSPPH_4906100300004684	PSPPH_4906		1	0		0	0
PSPPH_4915100300004693	PSPPH_4915		1	0		0	0
PSPPH_4928100300004706	PSPPH_4928		1	0		0	0
PSPPH_4931100300004709	PSPPH_4931		1	0		0	0
PSPPH_4933100300004710	PSPPH_4933		1	0		1	0
PSPPH_4934100300004711	PSPPH_4934		1	0		0	0
PSPPH_4938100300004715	PSPPH_4938		1	0		0	0
PSPPH_4946100300004721	PSPPH_4946		1	0		0	0
PSPPH_4953100300004727	PSPPH_4953		1	0		0	0
PSPPH_4972100300004745	PSPPH_4972		1	0		0	0
PSPPH_4974100300004747	PSPPH_4974		1	0		0	0
PSPPH_4975100300004748	PSPPH_4975		1	0		0	0
PSPPH_4976100300004749	PSPPH_4976		1	0		0	0
PSPPH_4978100300004751	PSPPH_4978		1	0		0	0
PSPPH_4979100300004752	PSPPH_4979		1	0		0	0
PSPPH_4980100300004753	PSPPH_4980		1	0		0	0
PSPPH_4981100300004754	PSPPH_4981		1	0		0	0
PSPPH_4985100300004758	PSPPH_4985		1	0		0	0
PSPPH_4986100300004759	PSPPH_4986		1	0		0	0
PSPPH_4987100300004760	PSPPH_4987		1	0		1	0
PSPPH_4988100300004761	PSPPH_4988		1	0		0	0
PSPPH_4989100300004762	PSPPH_4989		1	0		1	0
PSPPH_4991100300004764	PSPPH_4991		1	0		0	0
PSPPH_4992100300004765	PSPPH_4992		1	0		0	0
PSPPH_4993100300004766	PSPPH_4993		1	0		0	0
PSPPH_4995100300004768	PSPPH_4995		1	0		0	0
PSPPH_4997100300004770	PSPPH_4997		1	0		0	0
PSPPH_5000100300004773	PSPPH_5000		1	0		0	0
PSPPH_5023100300004796	PSPPH_5023		1	0		0	0
PSPPH_5025100300004798	PSPPH_5025		1	0		1	0
PSPPH_5055100300004826	PSPPH_5055		1	0		0	0
PSPPH_5056100300004827	PSPPH_5056		1	0		0	0
PSPPH_5057100300004828	PSPPH_5057		1	0		0	0
PSPPH_5062100300004833	PSPPH_5062		1	0		1	0
PSPPH_5066100300004837	PSPPH_5066		1	0		0	0
PSPPH_5067100300004838	PSPPH_5067		1	0		0	0
PSPPH_5068100300004839	PSPPH_5068		1	0		1	0
PSPPH_5070100300004841	PSPPH_5070		1	0		0	0
PSPPH_5072100300004843	PSPPH_5072		1	0		0	0
PSPPH_5073100300004844	PSPPH_5073		1	0		0	0
PSPPH_5077100300004847	PSPPH_5077		1	0		0	0
PSPPH_5078100300004848	PSPPH_5078		1	0		1	0
PSPPH_5082100300004852	PSPPH_5082		1	0		0	0
PSPPH_5088100300004858	PSPPH_5088		1	0		0	0
PSPPH_5099100300004864	PSPPH_5099		1	0		0	0
PSPPH_5102100300004867	PSPPH_5102		1	0		0	0
PSPPH_5111100300004876	PSPPH_5111		1	0		0	0
PSPPH_5121100300004886	PSPPH_5121		1	0		0	0
PSPPH_5130100300004895	PSPPH_5130		1	0		0	0
PSPPH_5131100300004896	PSPPH_5131		1	0		0	0
PSPPH_5150100300004915	PSPPH_5150		1	0		0	0
PSPPH_5177100300004942	PSPPH_5177		1	0		0	0
PSPPH_5183100300004948	PSPPH_5183		1	0		0	0
PSPPH_5194100300004959	PSPPH_5194		1	0		0	0
PSPPH_5225100300000737	PSPPH_5225		1	0		0	0
PSPPH_5226100300000164	PSPPH_5226		1	0		0	0
PSPPH_A0004100300004988	PSPPH_A0004		1	0		0	0
PSPPH_A0005100300004989	PSPPH_A0005		1	0		0	0
PSPPH_A0006100300004990	PSPPH_A0006		1	0		0	0
PSPPH_A0007100300004991	PSPPH_A0007		1	0		0	0
PSPPH_A0008100300004992	PSPPH_A0008		1	0		0	0
PSPPH_A0009100300004993	PSPPH_A0009		1	0		0	0
PSPPH_A0012100300004996	PSPPH_A0012		1	0		0	0
PSPPH_A0014100300004997	PSPPH_A0014		1	0		1	0
PSPPH_A0016100300004998	PSPPH_A0016		1	0		0	0
PSPPH_A0017100300004999	PSPPH_A0017		1	0		0	0
PSPPH_A0021100300005002	PSPPH_A0021		1	0		0	0
PSPPH_A0025100300005005	PSPPH_A0025		1	0		0	0
PSPPH_A0026100300005006	PSPPH_A0026		1	0		0	0
PSPPH_A0027100300005007	PSPPH_A0027		1	0		1	0
PSPPH_A0028100300005008	PSPPH_A0028		1	0		0	0
PSPPH_A0029100300005009	PSPPH_A0029		1	0		0	0
PSPPH_A0030100300005010	PSPPH_A0030		1	0		0	0
PSPPH_A0032100300005012	PSPPH_A0032		1	0		0	0
PSPPH_A0039100300005017	PSPPH_A0039		1	0		0	0
PSPPH_A0047100300005023	PSPPH_A0047		1	0		0	0
PSPPH_A0048100300005024	PSPPH_A0048		1	0		0	0
PSPPH_A0055100300005030	PSPPH_A0055		1	0		0	0
PSPPH_A0059100300005032	PSPPH_A0059		1	0		0	0
PSPPH_A0061100300005034	PSPPH_A0061		1	0		0	0
PSPPH_A0062100300005035	PSPPH_A0062		1	0		0	0
PSPPH_A0063100300005036	PSPPH_A0063		1	0		0	0
PSPPH_A0065100300005038	PSPPH_A0065		1	0		0	0
PSPPH_A0066100300005039	PSPPH_A0066		1	0		0	0
PSPPH_A0067100300005040	PSPPH_A0067		1	0		0	0
PSPPH_A0083100300005053	PSPPH_A0083		1	0		1	0
PSPPH_A0087100300005055	PSPPH_A0087		1	0		0	0
PSPPH_A0091100300005058	PSPPH_A0091		1	0		0	0
PSPPH_A0092100300005059	PSPPH_A0092		1	0		0	0
PSPPH_A0094100300005061	PSPPH_A0094		1	0		0	0
PSPPH_A0095100300005062	PSPPH_A0095		1	0		0	0
PSPPH_A0096100300005063	PSPPH_A0096		1	0		0	0
PSPPH_A0097100300005064	PSPPH_A0097		1	0		0	0
PSPPH_A0098100300005065	PSPPH_A0098		1	0		0	0
PSPPH_A0104100300005071	PSPPH_A0104		1	0		0	0
PSPPH_A0105100300005072	PSPPH_A0105		1	0		0	0
PSPPH_A0106100300005073	PSPPH_A0106		1	0		0	0
PSPPH_A0107100300005074	PSPPH_A0107		1	0		0	0
PSPPH_A0108100300005075	PSPPH_A0108		1	0		0	0
PSPPH_A0109100300005076	PSPPH_A0109		1	0		0	0
PSPPH_A0110100300005077	PSPPH_A0110		1	0		0	0
PSPPH_A0111100300005078	PSPPH_A0111		1	0		0	0
PSPPH_A0112100300005079	PSPPH_A0112		1	0		0	0
PSPPH_A0113100300005080	PSPPH_A0113		1	0		0	0
PSPPH_A0114100300005081	PSPPH_A0114		1	0		0	0
PSPPH_A0115100300005082	PSPPH_A0115		1	0		0	0
PSPPH_A0116100300005083	PSPPH_A0116		1	0		1	0
PSPPH_A0118100300005085	PSPPH_A0118		1	0		1	0
PSPPH_A0120100300005086	PSPPH_A0120		1	0		0	0
PSPPH_A0122100300005087	PSPPH_A0122		1	0		0	0
PSPPH_A0126100300005090	PSPPH_A0126		1	0		0	0
PSPPH_A0127100300005091	PSPPH_A0127		1	0		0	0
PSPPH_A0129100300005093	PSPPH_A0129		1	0		0	0
PSPPH_A0134100300005097	PSPPH_A0134		1	0		0	0
PSPPH_A0136100300005099	PSPPH_A0136		1	0		0	0
PSPPH_A0137100300005100	PSPPH_A0137		1	0		0	0
PSPPH_A0138100300005101	PSPPH_A0138		1	0		0	0
PSPPH_A0142100300005105	PSPPH_A0142		1	0		0	0
PSPPH_A0144100300005107	PSPPH_A0144		1	0		0	0
PSPPH_B0033100300005145	PSPPH_B0033		1	0		0	1
PSPPH_B0059100300005171	PSPPH_B0059		1	0		0	0
PSPPH_0001100300000001	PSPPH_0001		0	0		0	0
PSPPH_0002100300000002	PSPPH_0002		0	0		0	0
PSPPH_0003100300000003	PSPPH_0003		0	0		0	0
PSPPH_0004100300000004	PSPPH_0004		0	0		0	0
PSPPH_0005100300000005	PSPPH_0005		0	0		0	0
PSPPH_0009100300000008	PSPPH_0009		0	0		0	0
PSPPH_0010100300000009	PSPPH_0010		0	0		0	0
PSPPH_0011100300000010	PSPPH_0011		0	0		0	0
PSPPH_0012100300000011	PSPPH_0012		0	0		0	0
PSPPH_0013100300000012	PSPPH_0013		0	0		0	0
PSPPH_0014100300000013	PSPPH_0014		0	0		0	0
PSPPH_0015100300000014	PSPPH_0015		0	0		0	0
PSPPH_0017100300000016	PSPPH_0017		0	0		0	0
PSPPH_0018100300000017	PSPPH_0018		0	1		0	0
PSPPH_0019100300000018	PSPPH_0019		0	0		0	0
PSPPH_0020100300000019	PSPPH_0020		0	0		0	0
PSPPH_0021100300000020	PSPPH_0021		0	0		0	0
PSPPH_0022100300000021	PSPPH_0022		0	1		0	0
PSPPH_0023100300000022	PSPPH_0023		0	1		0	0
PSPPH_0024100300000023	PSPPH_0024		0	0		0	0
PSPPH_0025100300000024	PSPPH_0025		0	0		0	0
PSPPH_0026100300000025	PSPPH_0026		0	0		0	0
PSPPH_0027100300000026	PSPPH_0027		0	1		0	0
PSPPH_0028100300000027	PSPPH_0028		0	0		0	0
PSPPH_0029100300000028	PSPPH_0029		0	0		0	0
PSPPH_0030100300000029	PSPPH_0030		0	0		0	0
PSPPH_0031100300000030	PSPPH_0031		0	0		0	0
PSPPH_0032100300000031	PSPPH_0032		0	0		0	0
PSPPH_0033100300000032	PSPPH_0033		0	0		0	0
PSPPH_0034100300000033	PSPPH_0034		0	0		0	0
PSPPH_0035100300000034	PSPPH_0035		0	0		0	0
PSPPH_0036100300000035	PSPPH_0036		0	0		0	0
PSPPH_0037100300000036	PSPPH_0037		0	0		0	0
PSPPH_0039100300000038	PSPPH_0039		0	0		0	0
PSPPH_0040100300000039	PSPPH_0040		0	0		0	0
PSPPH_0041100300000040	PSPPH_0041		0	0		0	0
PSPPH_0042100300000041	PSPPH_0042		0	0		0	0
PSPPH_0044100300000043	PSPPH_0044		0	0		0	0
PSPPH_0050100300000047	PSPPH_0050		0	0		0	0
PSPPH_0051100300000048	PSPPH_0051		0	0		0	0
PSPPH_0052100300000049	PSPPH_0052		0	0		0	0
PSPPH_0054100300000051	PSPPH_0054		0	0		0	0
PSPPH_0055100300000052	PSPPH_0055		0	0		0	0
PSPPH_0056100300000053	PSPPH_0056		0	0		0	0
PSPPH_0057100300000054	PSPPH_0057		0	1		0	0
PSPPH_0058100300000055	PSPPH_0058		0	0		0	0
PSPPH_0060100300000057	PSPPH_0060		0	0		0	0
PSPPH_0061100300000058	PSPPH_0061		0	0		0	0
PSPPH_0062100300000059	PSPPH_0062		0	0		0	0
PSPPH_0063100300000060	PSPPH_0063		0	0		0	0
PSPPH_0064100300000061	PSPPH_0064		0	0		0	0
PSPPH_0065100300000062	PSPPH_0065		0	0		0	0
PSPPH_0066100300000063	PSPPH_0066		0	1		0	0
PSPPH_0067100300000064	PSPPH_0067		0	0		0	0
PSPPH_0068100300000065	PSPPH_0068		0	0		0	0
PSPPH_0069100300000066	PSPPH_0069		0	0		0	0
PSPPH_0070100300000067	PSPPH_0070		0	0		0	0
PSPPH_0071100300000068	PSPPH_0071		0	0		0	0
PSPPH_0072100300000069	PSPPH_0072		0	1		0	0
PSPPH_0073100300000070	PSPPH_0073		0	0		0	0
PSPPH_0074100300000071	PSPPH_0074		0	0		0	0
PSPPH_0075100300000072	PSPPH_0075		0	1		0	0
PSPPH_0076100300000073	PSPPH_0076		0	0		0	0
PSPPH_0077100300000074	PSPPH_0077		0	0		0	0
PSPPH_0078100300000075	PSPPH_0078		0	0		0	0
PSPPH_0079100300000076	PSPPH_0079		0	0		0	0
PSPPH_0080100300000077	PSPPH_0080		0	0		0	0
PSPPH_0081100300000078	PSPPH_0081		0	0		0	0
PSPPH_0082100300000079	PSPPH_0082		0	0		0	0
PSPPH_0083100300000080	PSPPH_0083		0	0		0	0
PSPPH_0084100300000081	PSPPH_0084		0	0		0	0
PSPPH_0085100300000082	PSPPH_0085		0	0		0	0
PSPPH_0086100300000083	PSPPH_0086		0	0		0	0
PSPPH_0087100300000084	PSPPH_0087		0	0		0	0
PSPPH_0088100300000085	PSPPH_0088		0	0		0	0
PSPPH_0091100300000088	PSPPH_0091		0	0		0	0
PSPPH_0092100300000089	PSPPH_0092		0	0		0	0
PSPPH_0093100300000090	PSPPH_0093		0	0		0	0
PSPPH_0094100300000091	PSPPH_0094		0	1		0	0
PSPPH_0095100300000092	PSPPH_0095		0	0		0	0
PSPPH_0096100300000093	PSPPH_0096		0	0		0	0
PSPPH_0097100300000094	PSPPH_0097		0	0		0	0
PSPPH_0104100300000100	PSPPH_0104		0	0		0	0
PSPPH_0105100300000101	PSPPH_0105		0	0		0	0
PSPPH_0108100300000104	PSPPH_0108		0	0		0	0
PSPPH_0109100300000105	PSPPH_0109		0	0		0	0
PSPPH_0110100300000106	PSPPH_0110		0	0		0	0
PSPPH_0111100300000107	PSPPH_0111		0	0		0	0
PSPPH_0112100300000108	PSPPH_0112		0	0		0	0
PSPPH_0121100300000116	PSPPH_0121		0	0		0	0
PSPPH_0122100300000117	PSPPH_0122		0	0		0	0
PSPPH_0123100300000118	PSPPH_0123		0	0		0	0
PSPPH_0124100300000119	PSPPH_0124		0	0		0	0
PSPPH_0125100300000120	PSPPH_0125		0	0		0	0
PSPPH_0126100300000121	PSPPH_0126		0	0		0	0
PSPPH_0127100300000122	PSPPH_0127		0	0		0	0
PSPPH_0128100300000123	PSPPH_0128		0	0		0	0
PSPPH_0129100300000124	PSPPH_0129		0	0		0	0
PSPPH_0130100300000125	PSPPH_0130		0	0		0	0
PSPPH_0131100300000126	PSPPH_0131		0	0		0	0
PSPPH_0132100300000127	PSPPH_0132		0	0		0	0
PSPPH_0133100300000128	PSPPH_0133		0	0		0	0
PSPPH_0134100300000129	PSPPH_0134		0	0		0	0
PSPPH_0135100300000130	PSPPH_0135		0	0		0	0
PSPPH_0136100300000131	PSPPH_0136		0	0		0	0
PSPPH_0138100300000132	PSPPH_0138		0	0		0	0
PSPPH_0139100300000133	PSPPH_0139		0	0		0	0
PSPPH_0140100300000134	PSPPH_0140		0	0		0	0
PSPPH_0141100300000135	PSPPH_0141		0	1		0	0
PSPPH_0142100300000136	PSPPH_0142		0	0		0	0
PSPPH_0143100300000137	PSPPH_0143		0	0		0	0
PSPPH_0144100300000138	PSPPH_0144		0	1		0	0
PSPPH_0145100300000139	PSPPH_0145		0	0		0	0
PSPPH_0146100300000140	PSPPH_0146		0	0		0	0
PSPPH_0147100300000141	PSPPH_0147		0	0		0	0
PSPPH_0148100300000142	PSPPH_0148		0	0		0	0
PSPPH_0149100300000143	PSPPH_0149		0	0		0	0
PSPPH_0150100300000144	PSPPH_0150		0	0		0	0
PSPPH_0152100300000145	PSPPH_0152		0	0		0	0
PSPPH_0153100300000146	PSPPH_0153		0	0		0	0
PSPPH_0154100300000147	PSPPH_0154		0	0		0	0
PSPPH_0155100300000148	PSPPH_0155		0	0		0	0
PSPPH_0158100300000151	PSPPH_0158		0	0		0	0
PSPPH_0159100300000152	PSPPH_0159		0	0		0	0
PSPPH_0171100300000163	PSPPH_0171		0	0		0	0
PSPPH_0173100300000165	PSPPH_0173		0	0		0	0
PSPPH_0175100300000167	PSPPH_0175		0	0		0	0
PSPPH_0178100300000170	PSPPH_0178		0	0		0	0
PSPPH_0179100300000171	PSPPH_0179		0	0		0	0
PSPPH_0181100300000173	PSPPH_0181		0	0		0	0
PSPPH_0184100300000175	PSPPH_0184		0	0		0	0
PSPPH_0185100300000176	PSPPH_0185		0	0		0	0
PSPPH_0186100300000177	PSPPH_0186		0	0		0	0
PSPPH_0187100300000178	PSPPH_0187		0	0		0	0
PSPPH_0188100300000179	PSPPH_0188		0	0		0	0
PSPPH_0189100300000180	PSPPH_0189		0	1		0	0
PSPPH_0190100300000181	PSPPH_0190		0	1		0	0
PSPPH_0191100300000182	PSPPH_0191		0	0		0	0
PSPPH_0192100300000183	PSPPH_0192		0	0		0	0
PSPPH_0194100300000185	PSPPH_0194		0	0		0	0
PSPPH_0195100300000186	PSPPH_0195		0	1		0	0
PSPPH_0196100300000187	PSPPH_0196		0	0		0	0
PSPPH_0197100300000188	PSPPH_0197		0	0		0	0
PSPPH_0198100300000189	PSPPH_0198		0	0		0	0
PSPPH_0199100300000190	PSPPH_0199		0	0		0	0
PSPPH_0200100300000191	PSPPH_0200		0	0		0	0
PSPPH_0201100300000192	PSPPH_0201		0	0		0	0
PSPPH_0202100300000193	PSPPH_0202		0	1		0	0
PSPPH_0203100300000194	PSPPH_0203		0	0		0	0
PSPPH_0204100300000195	PSPPH_0204		0	0		0	0
PSPPH_0205100300000196	PSPPH_0205		0	0		0	0
PSPPH_0206100300000197	PSPPH_0206		0	1		0	0
PSPPH_0207100300000198	PSPPH_0207		0	1		0	0
PSPPH_0208100300000199	PSPPH_0208		0	0		0	0
PSPPH_0209100300000200	PSPPH_0209		0	0		0	0
PSPPH_0210100300000201	PSPPH_0210		0	0		0	0
PSPPH_0211100300000202	PSPPH_0211		0	0		0	0
PSPPH_0212100300000203	PSPPH_0212		0	1		0	0
PSPPH_0213100300000204	PSPPH_0213		0	0		0	0
PSPPH_0215100300000206	PSPPH_0215		0	0		0	0
PSPPH_0216100300000207	PSPPH_0216		0	0		0	0
PSPPH_0217100300000208	PSPPH_0217		0	0		0	0
PSPPH_0218100300000209	PSPPH_0218		0	1		0	0
PSPPH_0219100300000210	PSPPH_0219		0	0		0	0
PSPPH_0220100300000211	PSPPH_0220		0	0		0	0
PSPPH_0221100300000212	PSPPH_0221		0	0		0	0
PSPPH_0222100300000213	PSPPH_0222		0	0		0	0
PSPPH_0223100300000214	PSPPH_0223		0	0		0	0
PSPPH_0224100300000215	PSPPH_0224		0	1		0	0
PSPPH_0225100300000216	PSPPH_0225		0	1		0	0
PSPPH_0226100300000217	PSPPH_0226		0	0		0	0
PSPPH_0228100300000219	PSPPH_0228		0	0		0	0
PSPPH_0229100300000220	PSPPH_0229		0	0		0	0
PSPPH_0230100300000221	PSPPH_0230		0	0		0	0
PSPPH_0231100300000222	PSPPH_0231		0	0		0	0
PSPPH_0232100300000223	PSPPH_0232		0	0		0	0
PSPPH_0233100300000224	PSPPH_0233		0	0		0	0
PSPPH_0234100300000225	PSPPH_0234		0	1		0	0
PSPPH_0235100300000226	PSPPH_0235		0	0		0	0
PSPPH_0236100300000227	PSPPH_0236		0	0		0	0
PSPPH_0237100300000228	PSPPH_0237		0	0		0	0
PSPPH_0238100300000229	PSPPH_0238		0	0		0	0
PSPPH_0239100300000230	PSPPH_0239		0	0		0	0
PSPPH_0240100300000231	PSPPH_0240		0	0		0	0
PSPPH_0242100300000233	PSPPH_0242		0	1		0	0
PSPPH_0243100300000234	PSPPH_0243		0	0		0	0
PSPPH_0244100300000235	PSPPH_0244		0	1		0	0
PSPPH_0245100300000236	PSPPH_0245		0	0		0	0
PSPPH_0246100300000237	PSPPH_0246		0	0		0	0
PSPPH_0247100300000238	PSPPH_0247		0	0		0	0
PSPPH_0248100300000239	PSPPH_0248		0	1		0	0
PSPPH_0251100300000242	PSPPH_0251		0	0		0	0
PSPPH_0252100300000243	PSPPH_0252		0	0		0	0
PSPPH_0253100300000244	PSPPH_0253		0	1		0	0
PSPPH_0254100300000245	PSPPH_0254		0	0		0	0
PSPPH_0255100300000246	PSPPH_0255		0	0		0	0
PSPPH_0256100300000247	PSPPH_0256		0	1		0	0
PSPPH_0257100300000248	PSPPH_0257		0	1		0	0
PSPPH_0258100300000249	PSPPH_0258		0	0		0	0
PSPPH_0259100300000250	PSPPH_0259		0	1		0	0
PSPPH_0261100300000252	PSPPH_0261		0	0		0	0
PSPPH_0262100300000253	PSPPH_0262		0	1		0	0
PSPPH_0263100300000254	PSPPH_0263		0	1		0	0
PSPPH_0264100300000255	PSPPH_0264		0	0		0	0
PSPPH_0265100300000256	PSPPH_0265		0	0		0	0
PSPPH_0266100300000257	PSPPH_0266		0	0		0	0
PSPPH_0267100300000258	PSPPH_0267		0	1		0	0
PSPPH_0268100300000259	PSPPH_0268		0	1		0	0
PSPPH_0269100300000260	PSPPH_0269		0	0		0	0
PSPPH_0270100300000261	PSPPH_0270		0	0		0	0
PSPPH_0271100300000262	PSPPH_0271		0	0		0	0
PSPPH_0272100300000263	PSPPH_0272		0	0		0	0
PSPPH_0273100300000264	PSPPH_0273		0	0		0	0
PSPPH_0274100300000265	PSPPH_0274		0	0		0	0
PSPPH_0275100300000266	PSPPH_0275		0	0		0	0
PSPPH_0276100300000267	PSPPH_0276		0	0		0	0
PSPPH_0277100300000268	PSPPH_0277		0	1		0	0
PSPPH_0278100300000269	PSPPH_0278		0	0		0	0
PSPPH_0279100300000270	PSPPH_0279		0	0		0	0
PSPPH_0280100300000271	PSPPH_0280		0	0		0	0
PSPPH_0281100300000272	PSPPH_0281		0	1		0	0
PSPPH_0282100300000273	PSPPH_0282		0	0		0	0
PSPPH_0283100300000274	PSPPH_0283		0	0		0	0
PSPPH_0284100300000275	PSPPH_0284		0	1		0	0
PSPPH_0285100300000276	PSPPH_0285		0	1		0	0
PSPPH_0286100300000277	PSPPH_0286		0	0		0	0
PSPPH_0288100300000279	PSPPH_0288		0	0		0	0
PSPPH_0289100300000280	PSPPH_0289		0	0		0	0
PSPPH_0290100300000281	PSPPH_0290		0	0		0	0
PSPPH_0291100300000282	PSPPH_0291		0	0		0	0
PSPPH_0292100300000283	PSPPH_0292		0	0		0	0
PSPPH_0293100300000284	PSPPH_0293		0	0		0	0
PSPPH_0298100300000288	PSPPH_0298		0	0		0	0
PSPPH_0299100300000289	PSPPH_0299		0	0		0	0
PSPPH_0300100300000290	PSPPH_0300		0	0		0	0
PSPPH_0302100300000292	PSPPH_0302		0	0		0	0
PSPPH_0305100300000295	PSPPH_0305		0	0		0	0
PSPPH_0306100300000296	PSPPH_0306		0	0		0	0
PSPPH_0307100300000297	PSPPH_0307		0	0		0	0
PSPPH_0308100300000298	PSPPH_0308		0	0		0	0
PSPPH_0310100300000299	PSPPH_0310		0	0		0	0
PSPPH_0311100300000300	PSPPH_0311		0	0		0	0
PSPPH_0312100300000301	PSPPH_0312		0	0		0	0
PSPPH_0314100300000303	PSPPH_0314		0	0		0	0
PSPPH_0315100300000304	PSPPH_0315		0	0		0	0
PSPPH_0319100300000308	PSPPH_0319		0	0		0	0
PSPPH_0320100300000309	PSPPH_0320		0	0		0	0
PSPPH_0321100300000310	PSPPH_0321		0	0		0	0
PSPPH_0322100300000311	PSPPH_0322		0	0		0	0
PSPPH_0327100300000316	PSPPH_0327		0	0		0	0
PSPPH_0328100300000317	PSPPH_0328		0	0		0	0
PSPPH_0329100300000318	PSPPH_0329		0	0		0	0
PSPPH_0331100300000320	PSPPH_0331		0	0		0	0
PSPPH_0332100300000321	PSPPH_0332		0	0		0	0
PSPPH_0333100300000322	PSPPH_0333		0	0		0	0
PSPPH_0334100300000323	PSPPH_0334		0	0		0	0
PSPPH_0335100300000324	PSPPH_0335		0	0		0	0
PSPPH_0336100300000325	PSPPH_0336		0	0		0	0
PSPPH_0337100300000326	PSPPH_0337		0	0		0	0
PSPPH_0338100300000327	PSPPH_0338		0	0		0	0
PSPPH_0340100300000329	PSPPH_0340		0	0		0	0
PSPPH_0341100300000330	PSPPH_0341		0	0		0	0
PSPPH_0342100300000331	PSPPH_0342		0	0		0	0
PSPPH_0343100300000332	PSPPH_0343		0	0		0	0
PSPPH_0344100300000333	PSPPH_0344		0	0		0	0
PSPPH_0345100300000334	PSPPH_0345		0	0		0	0
PSPPH_0346100300000335	PSPPH_0346		0	1		0	0
PSPPH_0347100300000336	PSPPH_0347		0	0		0	0
PSPPH_0348100300000337	PSPPH_0348		0	0		0	0
PSPPH_0349100300000338	PSPPH_0349		0	0		0	0
PSPPH_0350100300000339	PSPPH_0350		0	0		0	0
PSPPH_0351100300000340	PSPPH_0351		0	0		0	0
PSPPH_0352100300000341	PSPPH_0352		0	1		0	0
PSPPH_0353100300000342	PSPPH_0353		0	1		0	0
PSPPH_0354100300000343	PSPPH_0354		0	0		0	0
PSPPH_0355100300000344	PSPPH_0355		0	0		0	0
PSPPH_0356100300000345	PSPPH_0356		0	0		0	0
PSPPH_0357100300000346	PSPPH_0357		0	0		0	0
PSPPH_0359100300000348	PSPPH_0359		0	0		0	0
PSPPH_0360100300000349	PSPPH_0360		0	1		0	0
PSPPH_0361100300000350	PSPPH_0361		0	1		0	0
PSPPH_0363100300000352	PSPPH_0363		0	0		0	0
PSPPH_0364100300000353	PSPPH_0364		0	0		0	0
PSPPH_0365100300000354	PSPPH_0365		0	1		0	0
PSPPH_0366100300000355	PSPPH_0366		0	0		0	0
PSPPH_0367100300000356	PSPPH_0367		0	0		0	0
PSPPH_0368100300000357	PSPPH_0368		0	0		0	0
PSPPH_0369100300000358	PSPPH_0369		0	0		0	0
PSPPH_0370100300000359	PSPPH_0370		0	0		0	0
PSPPH_0371100300000360	PSPPH_0371		0	0		0	0
PSPPH_0372100300000361	PSPPH_0372		0	0		0	0
PSPPH_0373100300000362	PSPPH_0373		0	0		0	0
PSPPH_0374100300000363	PSPPH_0374		0	0		0	0
PSPPH_0375100300000364	PSPPH_0375		0	0		0	0
PSPPH_0376100300000365	PSPPH_0376		0	0		0	0
PSPPH_0377100300000366	PSPPH_0377		0	0		0	0
PSPPH_0378100300000367	PSPPH_0378		0	1		0	0
PSPPH_0379100300000368	PSPPH_0379		0	1		0	0
PSPPH_0381100300000370	PSPPH_0381		0	1		0	0
PSPPH_0382100300000371	PSPPH_0382		0	1		0	0
PSPPH_0383100300000372	PSPPH_0383		0	0		0	0
PSPPH_0384100300000373	PSPPH_0384		0	0		0	0
PSPPH_0385100300000374	PSPPH_0385		0	1		0	0
PSPPH_0386100300000375	PSPPH_0386		0	0		0	0
PSPPH_0388100300000377	PSPPH_0388		0	1		0	0
PSPPH_0389100300000378	PSPPH_0389		0	1		0	0
PSPPH_0391100300000380	PSPPH_0391		0	1		0	0
PSPPH_0392100300000381	PSPPH_0392		0	0		0	0
PSPPH_0393100300000382	PSPPH_0393		0	0		0	0
PSPPH_0395100300000384	PSPPH_0395		0	1		0	0
PSPPH_0396100300000385	PSPPH_0396		0	1		0	0
PSPPH_0397100300000386	PSPPH_0397		0	0		0	0
PSPPH_0398100300000387	PSPPH_0398		0	0		0	0
PSPPH_0399100300000388	PSPPH_0399		0	0		0	0
PSPPH_0400100300000389	PSPPH_0400		0	1		0	0
PSPPH_0401100300000390	PSPPH_0401		0	0		0	0
PSPPH_0402100300000391	PSPPH_0402		0	0		0	0
PSPPH_0404100300000393	PSPPH_0404		0	1		0	0
PSPPH_0405100300000394	PSPPH_0405		0	0		0	0
PSPPH_0406100300000395	PSPPH_0406		0	0		0	0
PSPPH_0407100300000396	PSPPH_0407		0	0		0	0
PSPPH_0411100300000400	PSPPH_0411		0	1		0	0
PSPPH_0412100300000401	PSPPH_0412		0	1		0	0
PSPPH_0413100300000402	PSPPH_0413		0	0		0	0
PSPPH_0414100300000403	PSPPH_0414		0	1		0	0
PSPPH_0415100300000404	PSPPH_0415		0	1		0	0
PSPPH_0416100300000405	PSPPH_0416		0	0		0	0
PSPPH_0417100300000406	PSPPH_0417		0	1		0	0
PSPPH_0418100300000407	PSPPH_0418		0	1		0	0
PSPPH_0419100300000408	PSPPH_0419		0	0		0	0
PSPPH_0420100300000409	PSPPH_0420		0	0		0	0
PSPPH_0421100300000410	PSPPH_0421		0	0		0	0
PSPPH_0422100300000411	PSPPH_0422		0	1		0	0
PSPPH_0423100300000412	PSPPH_0423		0	0		0	0
PSPPH_0425100300000414	PSPPH_0425		0	1		0	0
PSPPH_0426100300000415	PSPPH_0426		0	0		0	0
PSPPH_0428100300000417	PSPPH_0428		0	0		0	0
PSPPH_0429100300000418	PSPPH_0429		0	0		0	0
PSPPH_0430100300000419	PSPPH_0430		0	0		0	0
PSPPH_0431100300000420	PSPPH_0431		0	0		0	0
PSPPH_0432100300000421	PSPPH_0432		0	0		0	0
PSPPH_0433100300000422	PSPPH_0433		0	1		0	0
PSPPH_0434100300000423	PSPPH_0434		0	0		0	0
PSPPH_0435100300000424	PSPPH_0435		0	1		0	0
PSPPH_0436100300000425	PSPPH_0436		0	0		0	0
PSPPH_0437100300000426	PSPPH_0437		0	1		0	0
PSPPH_0438100300000427	PSPPH_0438		0	1		0	0
PSPPH_0439100300000428	PSPPH_0439		0	1		0	0
PSPPH_0440100300000429	PSPPH_0440		0	0		0	0
PSPPH_0441100300000430	PSPPH_0441		0	0		0	0
PSPPH_0442100300000431	PSPPH_0442		0	1		0	0
PSPPH_0443100300000432	PSPPH_0443		0	0		0	0
PSPPH_0444100300000433	PSPPH_0444		0	1		0	0
PSPPH_0445100300000434	PSPPH_0445		0	1		0	0
PSPPH_0446100300000435	PSPPH_0446		0	1		0	0
PSPPH_0448100300000437	PSPPH_0448		0	0		0	0
PSPPH_0449100300000438	PSPPH_0449		0	1		0	0
PSPPH_0450100300000439	PSPPH_0450		0	1		0	0
PSPPH_0451100300000440	PSPPH_0451		0	1		0	0
PSPPH_0452100300000441	PSPPH_0452		0	1		0	0
PSPPH_0453100300000442	PSPPH_0453		0	1		0	0
PSPPH_0454100300000443	PSPPH_0454		0	1		0	0
PSPPH_0455100300000444	PSPPH_0455		0	1		0	0
PSPPH_0456100300000445	PSPPH_0456		0	1		0	0
PSPPH_0457100300000446	PSPPH_0457		0	0		0	0
PSPPH_0458100300000447	PSPPH_0458		0	0		0	0
PSPPH_0459100300000448	PSPPH_0459		0	1		0	0
PSPPH_0460100300000449	PSPPH_0460		0	1		0	0
PSPPH_0461100300000450	PSPPH_0461		0	0		0	0
PSPPH_0462100300000451	PSPPH_0462		0	1		0	0
PSPPH_0463100300000452	PSPPH_0463		0	1		0	0
PSPPH_0464100300000453	PSPPH_0464		0	1		0	0
PSPPH_0465100300000454	PSPPH_0465		0	1		0	0
PSPPH_0466100300000455	PSPPH_0466		0	1		0	0
PSPPH_0467100300000456	PSPPH_0467		0	0		0	0
PSPPH_0468100300000457	PSPPH_0468		0	1		0	0
PSPPH_0469100300000458	PSPPH_0469		0	1		0	0
PSPPH_0472100300000461	PSPPH_0472		0	1		0	0
PSPPH_0473100300000462	PSPPH_0473		0	1		0	0
PSPPH_0474100300000463	PSPPH_0474		0	0		0	0
PSPPH_0475100300000464	PSPPH_0475		0	1		0	0
PSPPH_0476100300000465	PSPPH_0476		0	1		0	0
PSPPH_0477100300000466	PSPPH_0477		0	0		0	0
PSPPH_0478100300000467	PSPPH_0478		0	0		0	0
PSPPH_0479100300000468	PSPPH_0479		0	0		0	0
PSPPH_0480100300000469	PSPPH_0480		0	0		0	0
PSPPH_0481100300000470	PSPPH_0481		0	0		0	0
PSPPH_0482100300000471	PSPPH_0482		0	1		0	0
PSPPH_0483100300000472	PSPPH_0483		0	1		0	0
PSPPH_0484100300000473	PSPPH_0484		0	1		0	0
PSPPH_0485100300000474	PSPPH_0485		0	0		0	0
PSPPH_0486100300000475	PSPPH_0486		0	1		0	0
PSPPH_0487100300000476	PSPPH_0487		0	1		0	0
PSPPH_0488100300000477	PSPPH_0488		0	1		0	0
PSPPH_0490100300000478	PSPPH_0490		0	0		0	0
PSPPH_0491100300000479	PSPPH_0491		0	1		0	0
PSPPH_0492100300000480	PSPPH_0492		0	1		0	0
PSPPH_0493100300000481	PSPPH_0493		0	0		0	0
PSPPH_0495100300000483	PSPPH_0495		0	0		0	0
PSPPH_0496100300000484	PSPPH_0496		0	1		0	0
PSPPH_0497100300000485	PSPPH_0497		0	0		0	0
PSPPH_0499100300000487	PSPPH_0499		0	0		0	0
PSPPH_0500100300000488	PSPPH_0500		0	0		0	0
PSPPH_0501100300000489	PSPPH_0501		0	0		0	0
PSPPH_0502100300000490	PSPPH_0502		0	1		0	0
PSPPH_0503100300000491	PSPPH_0503		0	0		0	0
PSPPH_0504100300000492	PSPPH_0504		0	0		0	0
PSPPH_0505100300000493	PSPPH_0505		0	0		0	0
PSPPH_0506100300000494	PSPPH_0506		0	0		0	0
PSPPH_0507100300000495	PSPPH_0507		0	0		0	0
PSPPH_0508100300000496	PSPPH_0508		0	1		0	0
PSPPH_0509100300000497	PSPPH_0509		0	1		0	0
PSPPH_0510100300000498	PSPPH_0510		0	1		0	0
PSPPH_0511100300000499	PSPPH_0511		0	1		0	0
PSPPH_0512100300000500	PSPPH_0512		0	1		0	0
PSPPH_0513100300000501	PSPPH_0513		0	0		0	0
PSPPH_0514100300000502	PSPPH_0514		0	0		0	0
PSPPH_0515100300000503	PSPPH_0515		0	1		0	0
PSPPH_0516100300000504	PSPPH_0516		0	1		0	0
PSPPH_0517100300000505	PSPPH_0517		0	0		0	0
PSPPH_0518100300000506	PSPPH_0518		0	0		0	0
PSPPH_0519100300000507	PSPPH_0519		0	0		0	0
PSPPH_0520100300000508	PSPPH_0520		0	0		0	0
PSPPH_0521100300000509	PSPPH_0521		0	0		0	0
PSPPH_0522100300000510	PSPPH_0522		0	0		0	0
PSPPH_0523100300000511	PSPPH_0523		0	0		0	0
PSPPH_0524100300000512	PSPPH_0524		0	0		0	0
PSPPH_0526100300000514	PSPPH_0526		0	0		0	0
PSPPH_0527100300000515	PSPPH_0527		0	1		0	0
PSPPH_0528100300000516	PSPPH_0528		0	0		0	0
PSPPH_0529100300000517	PSPPH_0529		0	1		0	0
PSPPH_0530100300000518	PSPPH_0530		0	1		0	0
PSPPH_0531100300000519	PSPPH_0531		0	1		0	0
PSPPH_0532100300000520	PSPPH_0532		0	0		0	0
PSPPH_0533100300000521	PSPPH_0533		0	1		0	0
PSPPH_0534100300000522	PSPPH_0534		0	1		0	0
PSPPH_0535100300000523	PSPPH_0535		0	0		0	0
PSPPH_0536100300000524	PSPPH_0536		0	0		0	0
PSPPH_0537100300000525	PSPPH_0537		0	1		0	0
PSPPH_0538100300000526	PSPPH_0538		0	1		0	0
PSPPH_0539100300000527	PSPPH_0539		0	0		0	0
PSPPH_0540100300000528	PSPPH_0540		0	0		0	0
PSPPH_0542100300000530	PSPPH_0542		0	0		0	0
PSPPH_0543100300000531	PSPPH_0543		0	1		0	0
PSPPH_0544100300000532	PSPPH_0544		0	1		0	0
PSPPH_0545100300000533	PSPPH_0545		0	0		0	0
PSPPH_0546100300000534	PSPPH_0546		0	0		0	0
PSPPH_0547100300000535	PSPPH_0547		0	1		0	0
PSPPH_0548100300000536	PSPPH_0548		0	0		0	0
PSPPH_0549100300000537	PSPPH_0549		0	1		0	0
PSPPH_0550100300000538	PSPPH_0550		0	0		0	0
PSPPH_0551100300000539	PSPPH_0551		0	1		0	0
PSPPH_0552100300000540	PSPPH_0552		0	1		0	0
PSPPH_0553100300000541	PSPPH_0553		0	1		0	0
PSPPH_0555100300000543	PSPPH_0555		0	0		0	0
PSPPH_0556100300000544	PSPPH_0556		0	1		0	0
PSPPH_0557100300000545	PSPPH_0557		0	1		0	0
PSPPH_0558100300000546	PSPPH_0558		0	0		0	0
PSPPH_0559100300000547	PSPPH_0559		0	0		0	0
PSPPH_0560100300000548	PSPPH_0560		0	1		0	0
PSPPH_0562100300000550	PSPPH_0562		0	0		0	0
PSPPH_0563100300000551	PSPPH_0563		0	0		0	0
PSPPH_0564100300000552	PSPPH_0564		0	0		0	0
PSPPH_0566100300000554	PSPPH_0566		0	1		0	0
PSPPH_0567100300000555	PSPPH_0567		0	1		0	0
PSPPH_0568100300000556	PSPPH_0568		0	0		0	0
PSPPH_0569100300000557	PSPPH_0569		0	1		0	0
PSPPH_0570100300000558	PSPPH_0570		0	1		0	0
PSPPH_0571100300000559	PSPPH_0571		0	0		0	0
PSPPH_0574100300000560	PSPPH_0574		0	0		0	0
PSPPH_0575100300000561	PSPPH_0575		0	0		0	0
PSPPH_0576100300000562	PSPPH_0576		0	1		0	0
PSPPH_0577100300000563	PSPPH_0577		0	0		0	0
PSPPH_0579100300000565	PSPPH_0579		0	1		0	0
PSPPH_0580100300000566	PSPPH_0580		0	1		0	0
PSPPH_0581100300000567	PSPPH_0581		0	0		0	0
PSPPH_0583100300000569	PSPPH_0583		0	0		0	0
PSPPH_0584100300000570	PSPPH_0584		0	0		0	0
PSPPH_0585100300000571	PSPPH_0585		0	0		0	0
PSPPH_0586100300000572	PSPPH_0586		0	0		0	0
PSPPH_0587100300000573	PSPPH_0587		0	0		0	0
PSPPH_0588100300000574	PSPPH_0588		0	0		0	0
PSPPH_0589100300000575	PSPPH_0589		0	0		0	0
PSPPH_0590100300000576	PSPPH_0590		0	0		0	0
PSPPH_0591100300000577	PSPPH_0591		0	0		0	0
PSPPH_0592100300000578	PSPPH_0592		0	0		0	0
PSPPH_0593100300000579	PSPPH_0593		0	0		0	0
PSPPH_0594100300000580	PSPPH_0594		0	0		0	0
PSPPH_0597100300000583	PSPPH_0597		0	0		0	0
PSPPH_0598100300000584	PSPPH_0598		0	0		0	0
PSPPH_0599100300000585	PSPPH_0599		0	0		0	0
PSPPH_0600100300000586	PSPPH_0600		0	0		0	0
PSPPH_0601100300000587	PSPPH_0601		0	0		0	0
PSPPH_0602100300000588	PSPPH_0602		0	0		0	0
PSPPH_0603100300000589	PSPPH_0603		0	0		0	0
PSPPH_0604100300000590	PSPPH_0604		0	0		0	0
PSPPH_0607100300000593	PSPPH_0607		0	0		0	0
PSPPH_0609100300000595	PSPPH_0609		0	0		0	0
PSPPH_0610100300000596	PSPPH_0610		0	0		0	0
PSPPH_0613100300000599	PSPPH_0613		0	0		0	0
PSPPH_0614100300000600	PSPPH_0614		0	0		0	0
PSPPH_0615100300000601	PSPPH_0615		0	0		0	0
PSPPH_0616100300000602	PSPPH_0616		0	0		0	0
PSPPH_0619100300000604	PSPPH_0619		0	0		0	0
PSPPH_0620100300000605	PSPPH_0620		0	0		0	0
PSPPH_0621100300000606	PSPPH_0621		0	0		0	0
PSPPH_0622100300000607	PSPPH_0622		0	0		0	0
PSPPH_0623100300000608	PSPPH_0623		0	0		0	0
PSPPH_0624100300000609	PSPPH_0624		0	0		0	0
PSPPH_0625100300000610	PSPPH_0625		0	0		0	0
PSPPH_0626100300000611	PSPPH_0626		0	0		0	0
PSPPH_0627100300000612	PSPPH_0627		0	0		0	0
PSPPH_0628100300000613	PSPPH_0628		0	0		0	0
PSPPH_0629100300000614	PSPPH_0629		0	0		0	0
PSPPH_0630100300000615	PSPPH_0630		0	0		0	0
PSPPH_0631100300000616	PSPPH_0631		0	0		0	0
PSPPH_0632100300000617	PSPPH_0632		0	0		0	0
PSPPH_0633100300000618	PSPPH_0633		0	0		0	0
PSPPH_0634100300000619	PSPPH_0634		0	1		0	0
PSPPH_0635100300000620	PSPPH_0635		0	0		0	0
PSPPH_0636100300000621	PSPPH_0636		0	0		0	0
PSPPH_0637100300000622	PSPPH_0637		0	0		0	0
PSPPH_0638100300000623	PSPPH_0638		0	0		0	0
PSPPH_0639100300000624	PSPPH_0639		0	0		0	0
PSPPH_0640100300000625	PSPPH_0640		0	0		0	0
PSPPH_0641100300000626	PSPPH_0641		0	0		0	0
PSPPH_0642100300000627	PSPPH_0642		0	1		0	0
PSPPH_0643100300000628	PSPPH_0643		0	0		0	0
PSPPH_0644100300000629	PSPPH_0644		0	0		0	0
PSPPH_0645100300000630	PSPPH_0645		0	0		0	0
PSPPH_0646100300000631	PSPPH_0646		0	0		0	0
PSPPH_0647100300000632	PSPPH_0647		0	0		0	0
PSPPH_0648100300000633	PSPPH_0648		0	0		0	0
PSPPH_0649100300000634	PSPPH_0649		0	0		0	0
PSPPH_0650100300000635	PSPPH_0650		0	0		0	0
PSPPH_0652100300000637	PSPPH_0652		0	0		0	0
PSPPH_0653100300000638	PSPPH_0653		0	0		0	0
PSPPH_0654100300000639	PSPPH_0654		0	0		0	0
PSPPH_0655100300000640	PSPPH_0655		0	0		0	0
PSPPH_0656100300000641	PSPPH_0656		0	0		0	0
PSPPH_0657100300000642	PSPPH_0657		0	0		0	0
PSPPH_0658100300000643	PSPPH_0658		0	0		0	0
PSPPH_0659100300000644	PSPPH_0659		0	0		0	0
PSPPH_0660100300000645	PSPPH_0660		0	0		0	0
PSPPH_0662100300000646	PSPPH_0662		0	0		0	0
PSPPH_0663100300000647	PSPPH_0663		0	0		0	0
PSPPH_0664100300000648	PSPPH_0664		0	0		0	0
PSPPH_0665100300000649	PSPPH_0665		0	0		0	0
PSPPH_0666100300000650	PSPPH_0666		0	0		0	0
PSPPH_0670100300000654	PSPPH_0670		0	0		0	0
PSPPH_0671100300000655	PSPPH_0671		0	0		0	0
PSPPH_0672100300000656	PSPPH_0672		0	0		0	0
PSPPH_0673100300000657	PSPPH_0673		0	0		0	0
PSPPH_0674100300000658	PSPPH_0674		0	0		0	0
PSPPH_0675100300000659	PSPPH_0675		0	0		0	0
PSPPH_0676100300000660	PSPPH_0676		0	0		0	0
PSPPH_0677100300000661	PSPPH_0677		0	0		0	0
PSPPH_0678100300000662	PSPPH_0678		0	0		0	0
PSPPH_0679100300000663	PSPPH_0679		0	0		0	0
PSPPH_0680100300000664	PSPPH_0680		0	0		0	0
PSPPH_0681100300000665	PSPPH_0681		0	0		0	0
PSPPH_0682100300000666	PSPPH_0682		0	0		0	0
PSPPH_0683100300000667	PSPPH_0683		0	0		0	0
PSPPH_0684100300000668	PSPPH_0684		0	0		0	0
PSPPH_0685100300000669	PSPPH_0685		0	0		0	0
PSPPH_0686100300000670	PSPPH_0686		0	0		0	0
PSPPH_0687100300000671	PSPPH_0687		0	0		0	0
PSPPH_0688100300000672	PSPPH_0688		0	0		0	0
PSPPH_0694100300000673	PSPPH_0694		0	0		0	0
PSPPH_0695100300000674	PSPPH_0695		0	0		0	0
PSPPH_0696100300000675	PSPPH_0696		0	0		0	0
PSPPH_0700100300000679	PSPPH_0700		0	0		0	0
PSPPH_0701100300000680	PSPPH_0701		0	0		0	0
PSPPH_0702100300000681	PSPPH_0702		0	0		0	0
PSPPH_0703100300000682	PSPPH_0703		0	0		0	0
PSPPH_0704100300000683	PSPPH_0704		0	0		0	0
PSPPH_0705100300000684	PSPPH_0705		0	0		0	0
PSPPH_0706100300000685	PSPPH_0706		0	0		0	0
PSPPH_0708100300000686	PSPPH_0708		0	0		0	0
PSPPH_0709100300000687	PSPPH_0709		0	0		0	0
PSPPH_0710100300000688	PSPPH_0710		0	0		0	0
PSPPH_0711100300000689	PSPPH_0711		0	0		0	0
PSPPH_0712100300000690	PSPPH_0712		0	0		0	0
PSPPH_0714100300000692	PSPPH_0714		0	0		0	0
PSPPH_0715100300000693	PSPPH_0715		0	0		0	0
PSPPH_0716100300000694	PSPPH_0716		0	0		0	0
PSPPH_0717100300000695	PSPPH_0717		0	0		0	0
PSPPH_0718100300000696	PSPPH_0718		0	0		0	0
PSPPH_0719100300000697	PSPPH_0719		0	0		0	0
PSPPH_0720100300000698	PSPPH_0720		0	0		0	0
PSPPH_0721100300000699	PSPPH_0721		0	0		0	0
PSPPH_0722100300000700	PSPPH_0722		0	0		0	0
PSPPH_0723100300000701	PSPPH_0723		0	0		0	0
PSPPH_0724100300000702	PSPPH_0724		0	0		0	0
PSPPH_0725100300000703	PSPPH_0725		0	0		0	0
PSPPH_0730100300000708	PSPPH_0730		0	0		0	0
PSPPH_0731100300000709	PSPPH_0731		0	0		0	0
PSPPH_0732100300000710	PSPPH_0732		0	0		0	0
PSPPH_0733100300000711	PSPPH_0733		0	0		0	0
PSPPH_0734100300000712	PSPPH_0734		0	0		0	0
PSPPH_0736100300000714	PSPPH_0736		0	0		0	0
PSPPH_0737100300000715	PSPPH_0737		0	0		0	0
PSPPH_0738100300000716	PSPPH_0738		0	0		0	0
PSPPH_0739100300000717	PSPPH_0739		0	0		0	0
PSPPH_0740100300000718	PSPPH_0740		0	0		0	0
PSPPH_0741100300000719	PSPPH_0741		0	0		0	0
PSPPH_0742100300000720	PSPPH_0742		0	0		0	0
PSPPH_0749100300000723	PSPPH_0749		0	0		0	0
PSPPH_0750100300000724	PSPPH_0750		0	0		0	0
PSPPH_0753100300000727	PSPPH_0753		0	0		0	0
PSPPH_0755100300000728	PSPPH_0755		0	0		0	0
PSPPH_0756100300000729	PSPPH_0756		0	0		0	0
PSPPH_0757100300000730	PSPPH_0757		0	0		0	0
PSPPH_0758100300000731	PSPPH_0758		0	0		0	0
PSPPH_0760100300000733	PSPPH_0760		0	0		0	0
PSPPH_0761100300000734	PSPPH_0761		0	0		0	0
PSPPH_0763100300000736	PSPPH_0763		0	0		0	0
PSPPH_0764100300000738	PSPPH_0764		0	0		0	0
PSPPH_0765100300000739	PSPPH_0765		0	0		0	0
PSPPH_0767100300000740	PSPPH_0767		0	0		0	0
PSPPH_0768100300000741	PSPPH_0768		0	0		0	0
PSPPH_0774100300000746	PSPPH_0774		0	0		0	0
PSPPH_0777100300000749	PSPPH_0777		0	0		0	0
PSPPH_0780100300000751	PSPPH_0780		0	0		0	0
PSPPH_0782100300000753	PSPPH_0782		0	0		0	0
PSPPH_0783100300000754	PSPPH_0783		0	0		0	0
PSPPH_0790100300000759	PSPPH_0790		0	0		0	0
PSPPH_0793100300000762	PSPPH_0793		0	0		0	0
PSPPH_0794100300000763	PSPPH_0794		0	0		0	0
PSPPH_0795100300000764	PSPPH_0795		0	0		0	0
PSPPH_0796100300000765	PSPPH_0796		0	0		0	0
PSPPH_0797100300000766	PSPPH_0797		0	0		0	0
PSPPH_0798100300000767	PSPPH_0798		0	0		0	0
PSPPH_0800100300000769	PSPPH_0800		0	0		0	0
PSPPH_0801100300000770	PSPPH_0801		0	0		0	0
PSPPH_0802100300000771	PSPPH_0802		0	0		0	0
PSPPH_0803100300000772	PSPPH_0803		0	0		0	0
PSPPH_0804100300000773	PSPPH_0804		0	0		0	0
PSPPH_0805100300000774	PSPPH_0805		0	0		0	0
PSPPH_0806100300000775	PSPPH_0806		0	0		0	0
PSPPH_0807100300000776	PSPPH_0807		0	0		0	0
PSPPH_0808100300000777	PSPPH_0808		0	0		0	0
PSPPH_0809100300000778	PSPPH_0809		0	0		0	0
PSPPH_0810100300000779	PSPPH_0810		0	0		0	0
PSPPH_0811100300000780	PSPPH_0811		0	0		0	0
PSPPH_0812100300000781	PSPPH_0812		0	0		0	0
PSPPH_0813100300000782	PSPPH_0813		0	0		0	0
PSPPH_0814100300000783	PSPPH_0814		0	0		0	0
PSPPH_0815100300000784	PSPPH_0815		0	0		0	0
PSPPH_0816100300000785	PSPPH_0816		0	0		0	0
PSPPH_0817100300000786	PSPPH_0817		0	0		0	0
PSPPH_0818100300000787	PSPPH_0818		0	0		0	0
PSPPH_0819100300000788	PSPPH_0819		0	0		0	0
PSPPH_0820100300000789	PSPPH_0820		0	0		0	0
PSPPH_0821100300000790	PSPPH_0821		0	0		0	0
PSPPH_0826100300000794	PSPPH_0826		0	0		0	0
PSPPH_0827100300000795	PSPPH_0827		0	0		0	0
PSPPH_0828100300000796	PSPPH_0828		0	0		0	0
PSPPH_0829100300000797	PSPPH_0829		0	0		0	0
PSPPH_0830100300000798	PSPPH_0830		0	0		0	0
PSPPH_0831100300000799	PSPPH_0831		0	0		0	0
PSPPH_0832100300000800	PSPPH_0832		0	0		0	0
PSPPH_0833100300000801	PSPPH_0833		0	0		0	0
PSPPH_0834100300000802	PSPPH_0834		0	0		0	0
PSPPH_0835100300000803	PSPPH_0835		0	0		0	0
PSPPH_0836100300000804	PSPPH_0836		0	0		0	0
PSPPH_0837100300000805	PSPPH_0837		0	0		0	0
PSPPH_0838100300000806	PSPPH_0838		0	0		0	0
PSPPH_0839100300000807	PSPPH_0839		0	0		0	0
PSPPH_0840100300000808	PSPPH_0840		0	1		0	0
PSPPH_0841100300000809	PSPPH_0841		0	0		0	0
PSPPH_0842100300000810	PSPPH_0842		0	0		0	0
PSPPH_0843100300000811	PSPPH_0843		0	0		0	0
PSPPH_0844100300000812	PSPPH_0844		0	0		0	0
PSPPH_0845100300000813	PSPPH_0845		0	0		0	0
PSPPH_0846100300000814	PSPPH_0846		0	0		0	0
PSPPH_0847100300000815	PSPPH_0847		0	0		0	0
PSPPH_0848100300000816	PSPPH_0848		0	0		0	0
PSPPH_0849100300000817	PSPPH_0849		0	1		0	0
PSPPH_0850100300000818	PSPPH_0850		0	0		0	0
PSPPH_0851100300000819	PSPPH_0851		0	0		0	0
PSPPH_0852100300000820	PSPPH_0852		0	0		0	0
PSPPH_0853100300000821	PSPPH_0853		0	0		0	0
PSPPH_0854100300000822	PSPPH_0854		0	0		0	0
PSPPH_0855100300000823	PSPPH_0855		0	0		0	0
PSPPH_0856100300000824	PSPPH_0856		0	0		0	0
PSPPH_0857100300000825	PSPPH_0857		0	0		0	0
PSPPH_0858100300000826	PSPPH_0858		0	0		0	0
PSPPH_0859100300000827	PSPPH_0859		0	0		0	0
PSPPH_0860100300000828	PSPPH_0860		0	0		0	0
PSPPH_0861100300000829	PSPPH_0861		0	0		0	0
PSPPH_0862100300000830	PSPPH_0862		0	0		0	0
PSPPH_0863100300000831	PSPPH_0863		0	0		0	0
PSPPH_0864100300000832	PSPPH_0864		0	0		0	0
PSPPH_0865100300000833	PSPPH_0865		0	0		0	0
PSPPH_0866100300000834	PSPPH_0866		0	0		0	0
PSPPH_0867100300000835	PSPPH_0867		0	0		0	0
PSPPH_0868100300000836	PSPPH_0868		0	0		0	0
PSPPH_0869100300000837	PSPPH_0869		0	0		0	0
PSPPH_0870100300000838	PSPPH_0870		0	0		0	0
PSPPH_0871100300000839	PSPPH_0871		0	0		0	0
PSPPH_0872100300000840	PSPPH_0872		0	1		0	0
PSPPH_0873100300000841	PSPPH_0873		0	0		0	0
PSPPH_0874100300000842	PSPPH_0874		0	0		0	0
PSPPH_0876100300000844	PSPPH_0876		0	0		0	0
PSPPH_0884100300000847	PSPPH_0884		0	0		0	0
PSPPH_0885100300000848	PSPPH_0885		0	0		0	0
PSPPH_0886100300000849	PSPPH_0886		0	0		0	0
PSPPH_0887100300000850	PSPPH_0887		0	0		0	0
PSPPH_0888100300000851	PSPPH_0888		0	0		0	0
PSPPH_0889100300000852	PSPPH_0889		0	0		0	0
PSPPH_0890100300000853	PSPPH_0890		0	0		0	0
PSPPH_0891100300000854	PSPPH_0891		0	0		0	0
PSPPH_0893100300000856	PSPPH_0893		0	0		0	0
PSPPH_0895100300000857	PSPPH_0895		0	0		0	0
PSPPH_0896100300000858	PSPPH_0896		0	0		0	0
PSPPH_0897100300000859	PSPPH_0897		0	0		0	0
PSPPH_0900100300000862	PSPPH_0900		0	0		0	0
PSPPH_0901100300000863	PSPPH_0901		0	0		0	0
PSPPH_0902100300000864	PSPPH_0902		0	0		0	0
PSPPH_0903100300000865	PSPPH_0903		0	0		0	0
PSPPH_0904100300000866	PSPPH_0904		0	0		0	0
PSPPH_0905100300000867	PSPPH_0905		0	0		0	0
PSPPH_0906100300000868	PSPPH_0906		0	0		0	0
PSPPH_0907100300000869	PSPPH_0907		0	0		0	0
PSPPH_0908100300000870	PSPPH_0908		0	0		0	0
PSPPH_0909100300000871	PSPPH_0909		0	0		0	0
PSPPH_0910100300000872	PSPPH_0910		0	0		0	0
PSPPH_0911100300000873	PSPPH_0911		0	0		0	0
PSPPH_0912100300000874	PSPPH_0912		0	0		0	0
PSPPH_0913100300000875	PSPPH_0913		0	0		0	0
PSPPH_0914100300000876	PSPPH_0914		0	0		0	0
PSPPH_0915100300000877	PSPPH_0915		0	0		0	0
PSPPH_0916100300000878	PSPPH_0916		0	0		0	0
PSPPH_0919100300000881	PSPPH_0919		0	0		0	0
PSPPH_0920100300000882	PSPPH_0920		0	0		0	0
PSPPH_0921100300000883	PSPPH_0921		0	0		0	0
PSPPH_0922100300000884	PSPPH_0922		0	0		0	0
PSPPH_0923100300000885	PSPPH_0923		0	0		0	0
PSPPH_0924100300000886	PSPPH_0924		0	0		0	0
PSPPH_0925100300000887	PSPPH_0925		0	0		0	0
PSPPH_0926100300000888	PSPPH_0926		0	0		0	0
PSPPH_0927100300000889	PSPPH_0927		0	0		0	0
PSPPH_0929100300000890	PSPPH_0929		0	0		0	0
PSPPH_0930100300000891	PSPPH_0930		0	0		0	0
PSPPH_0931100300000892	PSPPH_0931		0	0		0	0
PSPPH_0932100300000893	PSPPH_0932		0	0		0	0
PSPPH_0933100300000894	PSPPH_0933		0	0		0	0
PSPPH_0934100300000895	PSPPH_0934		0	0		0	0
PSPPH_0935100300000896	PSPPH_0935		0	0		0	0
PSPPH_0936100300000897	PSPPH_0936		0	0		0	0
PSPPH_0937100300000898	PSPPH_0937		0	0		0	0
PSPPH_0938100300000899	PSPPH_0938		0	0		0	0
PSPPH_0940100300000901	PSPPH_0940		0	0		0	0
PSPPH_0942100300000902	PSPPH_0942		0	0		0	0
PSPPH_0943100300000903	PSPPH_0943		0	0		0	0
PSPPH_0944100300000904	PSPPH_0944		0	0		0	0
PSPPH_0945100300000905	PSPPH_0945		0	0		0	0
PSPPH_0946100300000906	PSPPH_0946		0	0		0	0
PSPPH_0947100300000907	PSPPH_0947		0	0		0	0
PSPPH_0950100300000909	PSPPH_0950		0	0		0	0
PSPPH_0951100300000910	PSPPH_0951		0	0		0	0
PSPPH_0952100300000911	PSPPH_0952		0	0		0	0
PSPPH_0954100300000913	PSPPH_0954		0	0		0	0
PSPPH_0956100300000915	PSPPH_0956		0	0		0	0
PSPPH_0957100300000916	PSPPH_0957		0	0		0	0
PSPPH_0959100300000918	PSPPH_0959		0	0		0	0
PSPPH_0960100300000919	PSPPH_0960		0	0		0	0
PSPPH_0961100300000920	PSPPH_0961		0	0		0	0
PSPPH_0963100300000922	PSPPH_0963		0	0		0	0
PSPPH_0967100300000926	PSPPH_0967		0	0		0	0
PSPPH_0968100300000927	PSPPH_0968		0	0		0	0
PSPPH_0969100300000928	PSPPH_0969		0	0		0	0
PSPPH_0971100300000930	PSPPH_0971		0	0		0	0
PSPPH_0972100300000931	PSPPH_0972		0	0		0	0
PSPPH_0974100300000933	PSPPH_0974		0	0		0	0
PSPPH_0975100300000934	PSPPH_0975		0	0		0	0
PSPPH_0976100300000935	PSPPH_0976		0	0		0	0
PSPPH_0977100300000936	PSPPH_0977		0	0		0	0
PSPPH_0978100300000937	PSPPH_0978		0	0		0	0
PSPPH_0979100300000938	PSPPH_0979		0	0		0	0
PSPPH_0980100300000939	PSPPH_0980		0	0		0	0
PSPPH_0981100300000940	PSPPH_0981		0	0		0	0
PSPPH_0982100300000941	PSPPH_0982		0	0		0	0
PSPPH_0983100300000942	PSPPH_0983		0	0		0	0
PSPPH_0984100300000943	PSPPH_0984		0	0		0	0
PSPPH_0985100300000944	PSPPH_0985		0	0		0	0
PSPPH_0988100300000947	PSPPH_0988		0	0		0	0
PSPPH_0989100300000948	PSPPH_0989		0	0		0	0
PSPPH_0990100300000949	PSPPH_0990		0	0		0	0
PSPPH_0991100300000950	PSPPH_0991		0	0		0	0
PSPPH_0993100300000951	PSPPH_0993		0	0		0	0
PSPPH_0994100300000952	PSPPH_0994		0	0		0	0
PSPPH_0995100300000953	PSPPH_0995		0	0		0	0
PSPPH_0996100300000954	PSPPH_0996		0	0		0	0
PSPPH_0997100300000955	PSPPH_0997		0	1		0	0
PSPPH_0998100300000956	PSPPH_0998		0	0		0	0
PSPPH_0999100300000957	PSPPH_0999		0	0		0	0
PSPPH_1000100300000958	PSPPH_1000		0	0		0	0
PSPPH_1001100300000959	PSPPH_1001		0	0		0	0
PSPPH_1002100300000960	PSPPH_1002		0	0		0	0
PSPPH_1003100300000961	PSPPH_1003		0	0		0	0
PSPPH_1004100300000962	PSPPH_1004		0	0		0	0
PSPPH_1005100300000963	PSPPH_1005		0	0		0	0
PSPPH_1006100300000964	PSPPH_1006		0	0		0	0
PSPPH_1007100300000965	PSPPH_1007		0	0		0	0
PSPPH_1008100300000966	PSPPH_1008		0	0		0	0
PSPPH_1009100300000967	PSPPH_1009		0	0		0	0
PSPPH_1010100300000968	PSPPH_1010		0	0		0	0
PSPPH_1011100300000969	PSPPH_1011		0	0		0	0
PSPPH_1012100300000970	PSPPH_1012		0	0		0	0
PSPPH_1013100300000971	PSPPH_1013		0	0		0	0
PSPPH_1014100300000972	PSPPH_1014		0	0		0	0
PSPPH_1015100300000973	PSPPH_1015		0	0		0	0
PSPPH_1016100300000974	PSPPH_1016		0	0		0	0
PSPPH_1017100300000975	PSPPH_1017		0	1		0	0
PSPPH_1018100300000976	PSPPH_1018		0	0		0	0
PSPPH_1019100300000977	PSPPH_1019		0	0		0	0
PSPPH_1020100300000978	PSPPH_1020		0	0		0	0
PSPPH_1021100300000979	PSPPH_1021		0	0		0	0
PSPPH_1022100300000980	PSPPH_1022		0	0		0	0
PSPPH_1023100300000981	PSPPH_1023		0	0		0	0
PSPPH_1024100300000982	PSPPH_1024		0	0		0	0
PSPPH_1025100300000983	PSPPH_1025		0	0		0	0
PSPPH_1026100300000984	PSPPH_1026		0	0		0	0
PSPPH_1027100300000985	PSPPH_1027		0	0		0	0
PSPPH_1028100300000986	PSPPH_1028		0	0		0	0
PSPPH_1029100300000987	PSPPH_1029		0	0		0	0
PSPPH_1030100300000988	PSPPH_1030		0	0		0	0
PSPPH_1031100300000989	PSPPH_1031		0	0		0	0
PSPPH_1032100300000990	PSPPH_1032		0	0		0	0
PSPPH_1033100300000991	PSPPH_1033		0	0		0	0
PSPPH_1034100300000992	PSPPH_1034		0	0		0	0
PSPPH_1035100300000993	PSPPH_1035		0	0		0	0
PSPPH_1036100300000994	PSPPH_1036		0	0		0	0
PSPPH_1037100300000995	PSPPH_1037		0	0		0	0
PSPPH_1038100300000996	PSPPH_1038		0	0		0	0
PSPPH_1039100300000997	PSPPH_1039		0	0		0	0
PSPPH_1040100300000998	PSPPH_1040		0	0		0	0
PSPPH_1041100300000999	PSPPH_1041		0	0		0	0
PSPPH_1043100300001000	PSPPH_1043		0	0		0	0
PSPPH_1044100300001001	PSPPH_1044		0	0		0	0
PSPPH_1045100300001002	PSPPH_1045		0	0		0	0
PSPPH_1046100300001003	PSPPH_1046		0	0		0	0
PSPPH_1047100300001004	PSPPH_1047		0	0		0	0
PSPPH_1048100300001005	PSPPH_1048		0	0		0	0
PSPPH_1049100300001006	PSPPH_1049		0	0		0	0
PSPPH_1050100300001007	PSPPH_1050		0	0		0	0
PSPPH_1051100300001008	PSPPH_1051		0	0		0	0
PSPPH_1052100300001009	PSPPH_1052		0	0		0	0
PSPPH_1053100300001010	PSPPH_1053		0	0		0	0
PSPPH_1054100300001011	PSPPH_1054		0	0		0	0
PSPPH_1055100300001012	PSPPH_1055		0	0		0	0
PSPPH_1056100300001013	PSPPH_1056		0	0		0	0
PSPPH_1057100300001014	PSPPH_1057		0	0		0	0
PSPPH_1058100300001015	PSPPH_1058		0	0		0	0
PSPPH_1059100300001016	PSPPH_1059		0	0		0	0
PSPPH_1060100300001017	PSPPH_1060		0	0		0	0
PSPPH_1061100300001018	PSPPH_1061		0	0		0	0
PSPPH_1065100300001022	PSPPH_1065		0	0		0	0
PSPPH_1066100300001023	PSPPH_1066		0	0		0	0
PSPPH_1067100300001024	PSPPH_1067		0	0		0	0
PSPPH_1068100300001025	PSPPH_1068		0	0		0	0
PSPPH_1069100300001026	PSPPH_1069		0	0		0	0
PSPPH_1071100300001028	PSPPH_1071		0	0		0	0
PSPPH_1072100300001029	PSPPH_1072		0	0		0	0
PSPPH_1074100300001031	PSPPH_1074		0	0		0	0
PSPPH_1075100300001032	PSPPH_1075		0	0		0	0
PSPPH_1076100300001033	PSPPH_1076		0	0		0	0
PSPPH_1078100300001035	PSPPH_1078		0	0		0	0
PSPPH_1079100300001036	PSPPH_1079		0	0		0	0
PSPPH_1080100300001037	PSPPH_1080		0	0		0	0
PSPPH_1081100300001038	PSPPH_1081		0	1		0	0
PSPPH_1082100300001039	PSPPH_1082		0	0		0	0
PSPPH_1083100300001040	PSPPH_1083		0	0		0	0
PSPPH_1084100300001041	PSPPH_1084		0	0		0	0
PSPPH_1086100300001043	PSPPH_1086		0	0		0	0
PSPPH_1088100300001044	PSPPH_1088		0	0		0	0
PSPPH_1089100300001045	PSPPH_1089		0	0		0	0
PSPPH_1091100300001047	PSPPH_1091		0	1		0	0
PSPPH_1092100300001048	PSPPH_1092		0	0		0	0
PSPPH_1093100300001049	PSPPH_1093		0	0		0	0
PSPPH_1094100300001050	PSPPH_1094		0	0		0	0
PSPPH_1096100300001051	PSPPH_1096		0	0		0	0
PSPPH_1097100300001052	PSPPH_1097		0	0		0	0
PSPPH_1098100300001053	PSPPH_1098		0	0		0	0
PSPPH_1099100300001054	PSPPH_1099		0	0		0	0
PSPPH_1100100300001055	PSPPH_1100		0	0		0	0
PSPPH_1101100300001056	PSPPH_1101		0	1		0	0
PSPPH_1102100300001057	PSPPH_1102		0	0		0	0
PSPPH_1103100300001058	PSPPH_1103		0	0		0	0
PSPPH_1104100300001059	PSPPH_1104		0	0		0	0
PSPPH_1105100300001060	PSPPH_1105		0	0		0	0
PSPPH_1106100300001061	PSPPH_1106		0	0		0	0
PSPPH_1107100300001062	PSPPH_1107		0	0		0	0
PSPPH_1108100300001063	PSPPH_1108		0	0		0	0
PSPPH_1109100300001064	PSPPH_1109		0	0		0	0
PSPPH_1110100300001065	PSPPH_1110		0	0		0	0
PSPPH_1111100300001066	PSPPH_1111		0	1		0	0
PSPPH_1112100300001067	PSPPH_1112		0	0		0	0
PSPPH_1113100300001068	PSPPH_1113		0	0		0	0
PSPPH_1114100300001069	PSPPH_1114		0	0		0	0
PSPPH_1115100300001070	PSPPH_1115		0	0		0	0
PSPPH_1116100300001071	PSPPH_1116		0	0		0	0
PSPPH_1117100300001072	PSPPH_1117		0	0		0	0
PSPPH_1118100300001073	PSPPH_1118		0	0		0	0
PSPPH_1119100300001074	PSPPH_1119		0	0		0	0
PSPPH_1120100300001075	PSPPH_1120		0	0		0	0
PSPPH_1121100300001076	PSPPH_1121		0	0		0	0
PSPPH_1122100300001077	PSPPH_1122		0	0		0	0
PSPPH_1123100300001078	PSPPH_1123		0	0		0	0
PSPPH_1124100300001079	PSPPH_1124		0	0		0	0
PSPPH_1125100300001080	PSPPH_1125		0	0		0	0
PSPPH_1126100300001081	PSPPH_1126		0	0		0	0
PSPPH_1127100300001082	PSPPH_1127		0	0		0	0
PSPPH_1128100300001083	PSPPH_1128		0	0		0	0
PSPPH_1129100300001084	PSPPH_1129		0	0		0	0
PSPPH_1130100300001085	PSPPH_1130		0	0		0	0
PSPPH_1131100300001086	PSPPH_1131		0	0		0	0
PSPPH_1132100300001087	PSPPH_1132		0	0		0	0
PSPPH_1133100300001088	PSPPH_1133		0	0		0	0
PSPPH_1134100300001089	PSPPH_1134		0	0		0	0
PSPPH_1135100300001090	PSPPH_1135		0	0		0	0
PSPPH_1136100300001091	PSPPH_1136		0	0		0	0
PSPPH_1137100300001092	PSPPH_1137		0	0		0	0
PSPPH_1138100300001093	PSPPH_1138		0	0		0	0
PSPPH_1143100300001098	PSPPH_1143		0	0		0	0
PSPPH_1144100300001099	PSPPH_1144		0	0		0	0
PSPPH_1145100300001100	PSPPH_1145		0	0		0	0
PSPPH_1146100300001101	PSPPH_1146		0	0		0	0
PSPPH_1148100300001102	PSPPH_1148		0	0		0	0
PSPPH_1149100300001103	PSPPH_1149		0	0		0	0
PSPPH_1150100300001104	PSPPH_1150		0	0		0	0
PSPPH_1151100300001105	PSPPH_1151		0	0		0	0
PSPPH_1152100300001106	PSPPH_1152		0	0		0	0
PSPPH_1153100300001107	PSPPH_1153		0	0		0	0
PSPPH_1154100300001108	PSPPH_1154		0	0		0	0
PSPPH_1155100300001109	PSPPH_1155		0	0		0	0
PSPPH_1156100300001110	PSPPH_1156		0	0		0	0
PSPPH_1157100300001111	PSPPH_1157		0	0		0	0
PSPPH_1159100300001113	PSPPH_1159		0	0		0	0
PSPPH_1160100300001114	PSPPH_1160		0	0		0	0
PSPPH_1161100300001115	PSPPH_1161		0	0		0	0
PSPPH_1162100300001116	PSPPH_1162		0	0		0	0
PSPPH_1163100300001117	PSPPH_1163		0	0		0	0
PSPPH_1164100300001118	PSPPH_1164		0	0		0	0
PSPPH_1165100300001119	PSPPH_1165		0	0		0	0
PSPPH_1166100300001120	PSPPH_1166		0	0		0	0
PSPPH_1168100300001122	PSPPH_1168		0	0		0	0
PSPPH_1169100300001123	PSPPH_1169		0	0		0	0
PSPPH_1170100300001124	PSPPH_1170		0	0		0	0
PSPPH_1171100300001125	PSPPH_1171		0	0		0	0
PSPPH_1172100300001126	PSPPH_1172		0	0		0	0
PSPPH_1173100300001127	PSPPH_1173		0	0		0	0
PSPPH_1174100300001128	PSPPH_1174		0	0		0	0
PSPPH_1175100300001129	PSPPH_1175		0	0		0	0
PSPPH_1176100300001130	PSPPH_1176		0	0		0	0
PSPPH_1177100300001131	PSPPH_1177		0	0		0	0
PSPPH_1178100300001132	PSPPH_1178		0	0		0	0
PSPPH_1179100300001133	PSPPH_1179		0	0		0	0
PSPPH_1180100300001134	PSPPH_1180		0	0		0	0
PSPPH_1181100300001135	PSPPH_1181		0	0		0	0
PSPPH_1182100300001136	PSPPH_1182		0	0		0	0
PSPPH_1183100300001137	PSPPH_1183		0	0		0	0
PSPPH_1184100300001138	PSPPH_1184		0	0		0	0
PSPPH_1185100300001139	PSPPH_1185		0	0		0	0
PSPPH_1186100300001140	PSPPH_1186		0	0		0	0
PSPPH_1187100300001141	PSPPH_1187		0	0		0	0
PSPPH_1188100300001142	PSPPH_1188		0	0		0	0
PSPPH_1189100300001143	PSPPH_1189		0	0		0	0
PSPPH_1190100300001144	PSPPH_1190		0	0		0	0
PSPPH_1191100300001145	PSPPH_1191		0	0		0	0
PSPPH_1193100300001147	PSPPH_1193		0	0		0	0
PSPPH_1194100300001148	PSPPH_1194		0	0		0	0
PSPPH_1195100300001149	PSPPH_1195		0	0		0	0
PSPPH_1196100300001150	PSPPH_1196		0	0		0	0
PSPPH_1197100300001151	PSPPH_1197		0	0		0	0
PSPPH_1198100300001152	PSPPH_1198		0	0		0	0
PSPPH_1199100300001153	PSPPH_1199		0	0		0	0
PSPPH_1200100300001154	PSPPH_1200		0	0		0	0
PSPPH_1201100300001155	PSPPH_1201		0	0		0	0
PSPPH_1203100300001156	PSPPH_1203		0	0		0	0
PSPPH_1204100300001157	PSPPH_1204		0	0		0	0
PSPPH_1205100300001158	PSPPH_1205		0	0		0	0
PSPPH_1206100300001159	PSPPH_1206		0	0		0	0
PSPPH_1207100300001160	PSPPH_1207		0	0		0	0
PSPPH_1208100300001161	PSPPH_1208		0	0		0	0
PSPPH_1209100300001162	PSPPH_1209		0	0		0	0
PSPPH_1210100300001163	PSPPH_1210		0	1		0	0
PSPPH_1211100300001164	PSPPH_1211		0	1		0	0
PSPPH_1212100300001165	PSPPH_1212		0	0		0	0
PSPPH_1213100300001166	PSPPH_1213		0	0		0	0
PSPPH_1214100300001167	PSPPH_1214		0	0		0	0
PSPPH_1215100300001168	PSPPH_1215		0	0		0	0
PSPPH_1216100300001169	PSPPH_1216		0	0		0	0
PSPPH_1217100300001170	PSPPH_1217		0	0		0	0
PSPPH_1218100300001171	PSPPH_1218		0	0		0	0
PSPPH_1219100300001172	PSPPH_1219		0	0		0	0
PSPPH_1220100300001173	PSPPH_1220		0	0		0	0
PSPPH_1221100300001174	PSPPH_1221		0	0		0	0
PSPPH_1222100300001175	PSPPH_1222		0	0		0	0
PSPPH_1223100300001176	PSPPH_1223		0	0		0	0
PSPPH_1224100300001177	PSPPH_1224		0	0		0	0
PSPPH_1225100300001178	PSPPH_1225		0	0		0	0
PSPPH_1226100300001179	PSPPH_1226		0	0		0	0
PSPPH_1227100300001180	PSPPH_1227		0	0		0	0
PSPPH_1229100300001181	PSPPH_1229		0	0		0	0
PSPPH_1231100300001183	PSPPH_1231		0	0		0	0
PSPPH_1233100300001185	PSPPH_1233		0	0		0	0
PSPPH_1234100300001186	PSPPH_1234		0	0		0	0
PSPPH_1235100300001187	PSPPH_1235		0	0		0	0
PSPPH_1237100300001188	PSPPH_1237		0	0		0	0
PSPPH_1239100300001189	PSPPH_1239		0	0		0	0
PSPPH_1240100300001190	PSPPH_1240		0	0		0	0
PSPPH_1242100300001191	PSPPH_1242		0	0		0	0
PSPPH_1243100300001192	PSPPH_1243		0	0		0	0
PSPPH_1244100300001193	PSPPH_1244		0	0		0	0
PSPPH_1245100300001194	PSPPH_1245		0	0		0	0
PSPPH_1246100300001195	PSPPH_1246		0	0		0	0
PSPPH_1247100300001196	PSPPH_1247		0	1		0	0
PSPPH_1248100300001197	PSPPH_1248		0	0		0	0
PSPPH_1249100300001198	PSPPH_1249		0	0		0	0
PSPPH_1250100300001199	PSPPH_1250		0	0		0	0
PSPPH_1251100300001200	PSPPH_1251		0	0		0	0
PSPPH_1253100300001202	PSPPH_1253		0	0		0	0
PSPPH_1254100300001203	PSPPH_1254		0	0		0	0
PSPPH_1255100300001204	PSPPH_1255		0	0		0	0
PSPPH_1256100300001205	PSPPH_1256		0	0		0	0
PSPPH_1257100300001206	PSPPH_1257		0	0		0	0
PSPPH_1258100300001207	PSPPH_1258		0	0		0	0
PSPPH_1259100300001208	PSPPH_1259		0	0		0	0
PSPPH_1260100300001209	PSPPH_1260		0	0		0	0
PSPPH_1261100300001210	PSPPH_1261		0	0		0	0
PSPPH_1265100300001212	PSPPH_1265		0	0		0	0
PSPPH_1267100300001213	PSPPH_1267		0	0		0	0
PSPPH_1268100300001214	PSPPH_1268		0	0		0	0
PSPPH_1269100300001215	PSPPH_1269		0	0		0	0
PSPPH_1270100300001216	PSPPH_1270		0	0		0	0
PSPPH_1271100300001217	PSPPH_1271		0	0		0	0
PSPPH_1272100300001218	PSPPH_1272		0	0		0	0
PSPPH_1273100300001219	PSPPH_1273		0	0		0	0
PSPPH_1274100300001220	PSPPH_1274		0	0		0	0
PSPPH_1275100300001221	PSPPH_1275		0	0		0	0
PSPPH_1276100300001222	PSPPH_1276		0	0		0	0
PSPPH_1277100300001223	PSPPH_1277		0	0		0	0
PSPPH_1278100300001224	PSPPH_1278		0	0		0	0
PSPPH_1279100300001225	PSPPH_1279		0	0		0	0
PSPPH_1280100300001226	PSPPH_1280		0	0		0	0
PSPPH_1281100300001228	PSPPH_1281		0	0		0	0
PSPPH_1282100300001229	PSPPH_1282		0	0		0	0
PSPPH_1283100300001230	PSPPH_1283		0	0		0	0
PSPPH_1284100300001231	PSPPH_1284		0	0		0	0
PSPPH_1285100300001232	PSPPH_1285		0	0		0	0
PSPPH_1286100300001233	PSPPH_1286		0	0		0	0
PSPPH_1287100300001234	PSPPH_1287		0	0		0	0
PSPPH_1288100300001235	PSPPH_1288		0	0		0	0
PSPPH_1289100300001236	PSPPH_1289		0	0		0	0
PSPPH_1290100300001237	PSPPH_1290		0	0		0	0
PSPPH_1291100300001238	PSPPH_1291		0	0		0	0
PSPPH_1292100300001239	PSPPH_1292		0	0		0	0
PSPPH_1293100300001240	PSPPH_1293		0	0		0	0
PSPPH_1294100300001241	PSPPH_1294		0	0		0	0
PSPPH_1295100300001242	PSPPH_1295		0	0		0	0
PSPPH_1296100300001243	PSPPH_1296		0	0		0	0
PSPPH_1297100300001244	PSPPH_1297		0	0		0	0
PSPPH_1299100300001245	PSPPH_1299		0	0		0	0
PSPPH_1300100300001246	PSPPH_1300		0	0		0	0
PSPPH_1301100300001247	PSPPH_1301		0	0		0	0
PSPPH_1302100300001248	PSPPH_1302		0	1		0	0
PSPPH_1303100300001249	PSPPH_1303		0	0		0	0
PSPPH_1304100300001250	PSPPH_1304		0	0		0	0
PSPPH_1305100300001251	PSPPH_1305		0	0		0	0
PSPPH_1306100300001252	PSPPH_1306		0	0		0	0
PSPPH_1307100300001253	PSPPH_1307		0	0		0	0
PSPPH_1308100300001254	PSPPH_1308		0	0		0	0
PSPPH_1309100300001255	PSPPH_1309		0	1		0	0
PSPPH_1310100300001256	PSPPH_1310		0	1		0	0
PSPPH_1311100300001257	PSPPH_1311		0	0		0	0
PSPPH_1312100300001258	PSPPH_1312		0	0		0	0
PSPPH_1313100300001259	PSPPH_1313		0	0		0	0
PSPPH_1314100300001260	PSPPH_1314		0	0		0	0
PSPPH_1315100300001261	PSPPH_1315		0	0		0	0
PSPPH_1316100300001262	PSPPH_1316		0	1		0	0
PSPPH_1317100300001263	PSPPH_1317		0	1		0	0
PSPPH_1318100300001264	PSPPH_1318		0	0		0	0
PSPPH_1319100300001265	PSPPH_1319		0	0		0	0
PSPPH_1320100300001266	PSPPH_1320		0	0		0	0
PSPPH_1321100300001267	PSPPH_1321		0	0		0	0
PSPPH_1322100300001268	PSPPH_1322		0	0		0	0
PSPPH_1323100300001269	PSPPH_1323		0	0		0	0
PSPPH_1324100300001270	PSPPH_1324		0	0		0	0
PSPPH_1325100300001271	PSPPH_1325		0	0		0	0
PSPPH_1326100300001272	PSPPH_1326		0	0		0	0
PSPPH_1327100300001273	PSPPH_1327		0	0		0	0
PSPPH_1328100300001274	PSPPH_1328		0	0		0	0
PSPPH_1329100300001275	PSPPH_1329		0	0		0	0
PSPPH_1330100300001276	PSPPH_1330		0	0		0	0
PSPPH_1331100300001277	PSPPH_1331		0	0		0	0
PSPPH_1332100300001278	PSPPH_1332		0	0		0	0
PSPPH_1333100300001279	PSPPH_1333		0	0		0	0
PSPPH_1334100300001280	PSPPH_1334		0	0		0	0
PSPPH_1335100300001281	PSPPH_1335		0	0		0	0
PSPPH_1337100300001283	PSPPH_1337		0	0		0	0
PSPPH_1338100300001284	PSPPH_1338		0	0		0	0
PSPPH_1339100300001285	PSPPH_1339		0	0		0	0
PSPPH_1340100300001286	PSPPH_1340		0	0		0	0
PSPPH_1341100300001287	PSPPH_1341		0	0		0	0
PSPPH_1342100300001288	PSPPH_1342		0	0		0	0
PSPPH_1343100300001289	PSPPH_1343		0	0		0	0
PSPPH_1344100300001290	PSPPH_1344		0	0		0	0
PSPPH_1345100300001291	PSPPH_1345		0	0		0	0
PSPPH_1346100300001292	PSPPH_1346		0	0		0	0
PSPPH_1347100300001293	PSPPH_1347		0	0		0	0
PSPPH_1348100300001294	PSPPH_1348		0	0		0	0
PSPPH_1349100300001295	PSPPH_1349		0	0		0	0
PSPPH_1351100300001297	PSPPH_1351		0	0		0	0
PSPPH_1352100300001298	PSPPH_1352		0	0		0	0
PSPPH_1353100300001299	PSPPH_1353		0	0		0	0
PSPPH_1354100300001300	PSPPH_1354		0	1		1	0
PSPPH_1355100300001301	PSPPH_1355		0	1		0	0
PSPPH_1356100300001302	PSPPH_1356		0	1		0	0
PSPPH_1357100300001303	PSPPH_1357		0	0		1	0
PSPPH_1358100300001304	PSPPH_1358		0	0		0	0
PSPPH_1359100300001305	PSPPH_1359		0	1		0	0
PSPPH_1360100300001306	PSPPH_1360		0	0		0	0
PSPPH_1361100300001307	PSPPH_1361		0	0		0	0
PSPPH_1363100300001308	PSPPH_1363		0	0		0	0
PSPPH_1364100300001309	PSPPH_1364		0	0		0	0
PSPPH_1366100300001311	PSPPH_1366		0	0		0	0
PSPPH_1367100300001312	PSPPH_1367		0	0		0	0
PSPPH_1368100300001313	PSPPH_1368		0	0		0	0
PSPPH_1369100300001314	PSPPH_1369		0	0		0	0
PSPPH_1370100300001315	PSPPH_1370		0	0		0	0
PSPPH_1371100300001316	PSPPH_1371		0	0		0	0
PSPPH_1373100300001318	PSPPH_1373		0	0		0	0
PSPPH_1374100300001319	PSPPH_1374		0	0		0	0
PSPPH_1375100300001320	PSPPH_1375		0	0		0	0
PSPPH_1376100300001321	PSPPH_1376		0	0		0	0
PSPPH_1377100300001322	PSPPH_1377		0	0		0	0
PSPPH_1378100300001323	PSPPH_1378		0	0		0	0
PSPPH_1379100300001324	PSPPH_1379		0	0		0	0
PSPPH_1380100300001325	PSPPH_1380		0	0		0	0
PSPPH_1381100300001326	PSPPH_1381		0	0		0	0
PSPPH_1382100300001327	PSPPH_1382		0	0		0	0
PSPPH_1383100300001328	PSPPH_1383		0	0		0	0
PSPPH_1384100300001329	PSPPH_1384		0	0		0	0
PSPPH_1385100300001330	PSPPH_1385		0	0		0	0
PSPPH_1386100300001331	PSPPH_1386		0	0		0	0
PSPPH_1387100300001332	PSPPH_1387		0	0		0	0
PSPPH_1388100300001333	PSPPH_1388		0	0		0	0
PSPPH_1389100300001334	PSPPH_1389		0	0		0	0
PSPPH_1390100300001335	PSPPH_1390		0	0		0	0
PSPPH_1391100300001336	PSPPH_1391		0	0		0	0
PSPPH_1392100300001337	PSPPH_1392		0	0		0	0
PSPPH_1394100300001339	PSPPH_1394		0	0		0	0
PSPPH_1395100300001340	PSPPH_1395		0	0		0	0
PSPPH_1396100300001341	PSPPH_1396		0	0		0	0
PSPPH_1397100300001342	PSPPH_1397		0	0		0	0
PSPPH_1399100300001343	PSPPH_1399		0	0		0	0
PSPPH_1400100300001344	PSPPH_1400		0	0		0	0
PSPPH_1402100300001346	PSPPH_1402		0	0		0	0
PSPPH_1403100300001347	PSPPH_1403		0	0		0	0
PSPPH_1404100300001348	PSPPH_1404		0	0		0	0
PSPPH_1405100300001349	PSPPH_1405		0	0		0	0
PSPPH_1406100300001350	PSPPH_1406		0	0		0	0
PSPPH_1407100300001351	PSPPH_1407		0	0		0	0
PSPPH_1408100300001352	PSPPH_1408		0	1		0	0
PSPPH_1409100300001353	PSPPH_1409		0	1		0	0
PSPPH_1410100300001354	PSPPH_1410		0	0		0	0
PSPPH_1411100300001355	PSPPH_1411		0	0		0	0
PSPPH_1412100300001356	PSPPH_1412		0	0		0	0
PSPPH_1413100300001357	PSPPH_1413		0	0		0	0
PSPPH_1414100300001358	PSPPH_1414		0	0		0	0
PSPPH_1415100300001359	PSPPH_1415		0	0		0	0
PSPPH_1416100300001360	PSPPH_1416		0	0		0	0
PSPPH_1417100300001361	PSPPH_1417		0	0		0	0
PSPPH_1418100300001362	PSPPH_1418		0	0		0	0
PSPPH_1419100300001363	PSPPH_1419		0	0		0	0
PSPPH_1420100300001364	PSPPH_1420		0	0		0	0
PSPPH_1421100300001365	PSPPH_1421		0	0		0	0
PSPPH_1422100300001366	PSPPH_1422		0	0		0	0
PSPPH_1423100300001367	PSPPH_1423		0	0		0	0
PSPPH_1424100300001368	PSPPH_1424		0	0		0	0
PSPPH_1425100300001369	PSPPH_1425		0	0		0	0
PSPPH_1426100300001370	PSPPH_1426		0	0		0	0
PSPPH_1427100300001371	PSPPH_1427		0	0		0	0
PSPPH_1428100300001372	PSPPH_1428		0	0		0	0
PSPPH_1429100300001373	PSPPH_1429		0	0		0	0
PSPPH_1430100300001374	PSPPH_1430		0	0		0	0
PSPPH_1431100300001375	PSPPH_1431		0	0		0	0
PSPPH_1432100300001376	PSPPH_1432		0	0		0	0
PSPPH_1433100300001377	PSPPH_1433		0	0		0	0
PSPPH_1434100300001378	PSPPH_1434		0	0		0	0
PSPPH_1435100300001379	PSPPH_1435		0	0		0	0
PSPPH_1436100300001380	PSPPH_1436		0	0		0	0
PSPPH_1437100300001381	PSPPH_1437		0	0		0	0
PSPPH_1438100300001382	PSPPH_1438		0	0		0	0
PSPPH_1439100300001383	PSPPH_1439		0	0		0	0
PSPPH_1440100300001384	PSPPH_1440		0	0		0	0
PSPPH_1441100300001385	PSPPH_1441		0	0		0	0
PSPPH_1443100300001387	PSPPH_1443		0	0		0	0
PSPPH_1444100300001388	PSPPH_1444		0	0		0	0
PSPPH_1445100300001389	PSPPH_1445		0	0		0	0
PSPPH_1446100300001390	PSPPH_1446		0	0		0	0
PSPPH_1448100300001391	PSPPH_1448		0	0		0	0
PSPPH_1449100300001392	PSPPH_1449		0	0		0	0
PSPPH_1450100300001393	PSPPH_1450		0	0		0	0
PSPPH_1452100300001395	PSPPH_1452		0	0		0	0
PSPPH_1454100300001397	PSPPH_1454		0	0		0	0
PSPPH_1455100300001398	PSPPH_1455		0	0		0	0
PSPPH_1456100300001399	PSPPH_1456		0	0		0	0
PSPPH_1457100300001400	PSPPH_1457		0	0		0	0
PSPPH_1458100300001401	PSPPH_1458		0	0		0	0
PSPPH_1459100300001402	PSPPH_1459		0	0		0	0
PSPPH_1460100300001403	PSPPH_1460		0	0		0	0
PSPPH_1461100300001404	PSPPH_1461		0	0		0	0
PSPPH_1462100300001405	PSPPH_1462		0	0		0	0
PSPPH_1464100300001407	PSPPH_1464		0	0		0	0
PSPPH_1465100300001408	PSPPH_1465		0	0		0	0
PSPPH_1466100300001409	PSPPH_1466		0	0		0	0
PSPPH_1468100300001411	PSPPH_1468		0	0		0	0
PSPPH_1469100300001412	PSPPH_1469		0	0		0	0
PSPPH_1470100300001413	PSPPH_1470		0	0		0	0
PSPPH_1471100300001414	PSPPH_1471		0	0		0	0
PSPPH_1472100300001415	PSPPH_1472		0	0		0	0
PSPPH_1473100300001416	PSPPH_1473		0	0		0	0
PSPPH_1474100300001417	PSPPH_1474		0	0		0	0
PSPPH_1475100300001418	PSPPH_1475		0	0		0	0
PSPPH_1476100300001419	PSPPH_1476		0	0		0	0
PSPPH_1477100300001420	PSPPH_1477		0	0		0	0
PSPPH_1478100300001421	PSPPH_1478		0	0		0	0
PSPPH_1479100300001422	PSPPH_1479		0	0		0	0
PSPPH_1480100300001423	PSPPH_1480		0	0		0	0
PSPPH_1481100300001424	PSPPH_1481		0	0		0	0
PSPPH_1482100300001425	PSPPH_1482		0	0		0	0
PSPPH_1484100300001427	PSPPH_1484		0	0		0	0
PSPPH_1485100300001428	PSPPH_1485		0	0		0	0
PSPPH_1487100300001429	PSPPH_1487		0	0		0	0
PSPPH_1488100300001430	PSPPH_1488		0	0		0	0
PSPPH_1489100300001431	PSPPH_1489		0	0		0	0
PSPPH_1491100300001433	PSPPH_1491		0	0		0	0
PSPPH_1492100300001434	PSPPH_1492		0	0		0	0
PSPPH_1493100300001435	PSPPH_1493		0	0		0	0
PSPPH_1494100300001436	PSPPH_1494		0	0		0	0
PSPPH_1495100300001437	PSPPH_1495		0	0		0	0
PSPPH_1496100300001438	PSPPH_1496		0	0		0	0
PSPPH_1497100300001439	PSPPH_1497		0	0		0	0
PSPPH_1498100300001440	PSPPH_1498		0	0		0	0
PSPPH_1499100300001441	PSPPH_1499		0	0		0	0
PSPPH_1502100300001444	PSPPH_1502		0	0		0	0
PSPPH_1503100300001445	PSPPH_1503		0	0		0	0
PSPPH_1504100300001446	PSPPH_1504		0	0		0	0
PSPPH_1506100300001448	PSPPH_1506		0	0		0	0
PSPPH_1507100300001449	PSPPH_1507		0	0		0	0
PSPPH_1508100300001450	PSPPH_1508		0	0		0	0
PSPPH_1509100300001451	PSPPH_1509		0	0		0	0
PSPPH_1510100300001452	PSPPH_1510		0	0		0	0
PSPPH_1511100300001453	PSPPH_1511		0	0		0	0
PSPPH_1512100300001454	PSPPH_1512		0	0		0	0
PSPPH_1513100300001455	PSPPH_1513		0	0		0	0
PSPPH_1514100300001456	PSPPH_1514		0	0		0	0
PSPPH_1515100300001457	PSPPH_1515		0	0		0	0
PSPPH_1516100300001458	PSPPH_1516		0	0		0	0
PSPPH_1517100300001459	PSPPH_1517		0	0		0	0
PSPPH_1518100300001460	PSPPH_1518		0	0		0	0
PSPPH_1519100300001461	PSPPH_1519		0	0		0	0
PSPPH_1520100300001462	PSPPH_1520		0	0		0	0
PSPPH_1521100300001463	PSPPH_1521		0	0		0	0
PSPPH_1522100300001464	PSPPH_1522		0	0		0	0
PSPPH_1523100300001465	PSPPH_1523		0	0		0	0
PSPPH_1524100300001466	PSPPH_1524		0	0		0	0
PSPPH_1525100300001467	PSPPH_1525		0	0		0	0
PSPPH_1528100300001469	PSPPH_1528		0	0		0	0
PSPPH_1530100300001471	PSPPH_1530		0	0		0	0
PSPPH_1531100300001472	PSPPH_1531		0	0		0	0
PSPPH_1532100300001473	PSPPH_1532		0	0		0	0
PSPPH_1534100300001475	PSPPH_1534		0	0		0	0
PSPPH_1535100300001476	PSPPH_1535		0	0		0	0
PSPPH_1536100300001477	PSPPH_1536		0	0		0	0
PSPPH_1537100300001478	PSPPH_1537		0	0		0	0
PSPPH_1538100300001479	PSPPH_1538		0	0		0	0
PSPPH_1539100300001480	PSPPH_1539		0	0		0	0
PSPPH_1540100300001481	PSPPH_1540		0	0		0	0
PSPPH_1542100300001482	PSPPH_1542		0	0		0	0
PSPPH_1543100300001483	PSPPH_1543		0	0		0	0
PSPPH_1544100300001484	PSPPH_1544		0	0		0	0
PSPPH_1545100300001485	PSPPH_1545		0	0		0	0
PSPPH_1546100300001486	PSPPH_1546		0	0		0	0
PSPPH_1547100300001487	PSPPH_1547		0	0		0	0
PSPPH_1548100300001488	PSPPH_1548		0	0		0	0
PSPPH_1549100300001489	PSPPH_1549		0	0		0	0
PSPPH_1550100300001490	PSPPH_1550		0	0		0	0
PSPPH_1551100300001491	PSPPH_1551		0	0		0	0
PSPPH_1552100300001492	PSPPH_1552		0	0		0	0
PSPPH_1553100300001493	PSPPH_1553		0	0		0	0
PSPPH_1554100300001494	PSPPH_1554		0	0		0	0
PSPPH_1556100300001495	PSPPH_1556		0	0		0	0
PSPPH_1557100300001496	PSPPH_1557		0	0		0	0
PSPPH_1558100300001497	PSPPH_1558		0	0		0	0
PSPPH_1559100300001498	PSPPH_1559		0	0		0	0
PSPPH_1560100300001499	PSPPH_1560		0	0		0	0
PSPPH_1561100300001500	PSPPH_1561		0	0		0	0
PSPPH_1562100300001501	PSPPH_1562		0	0		0	0
PSPPH_1564100300001502	PSPPH_1564		0	0		0	0
PSPPH_1565100300001503	PSPPH_1565		0	0		0	0
PSPPH_1566100300001504	PSPPH_1566		0	0		0	0
PSPPH_1567100300001505	PSPPH_1567		0	0		0	0
PSPPH_1568100300001506	PSPPH_1568		0	0		0	0
PSPPH_1569100300001507	PSPPH_1569		0	0		0	0
PSPPH_1570100300001508	PSPPH_1570		0	0		0	0
PSPPH_1571100300001509	PSPPH_1571		0	0		0	0
PSPPH_1574100300001510	PSPPH_1574		0	0		0	0
PSPPH_1575100300001511	PSPPH_1575		0	0		0	0
PSPPH_1576100300001512	PSPPH_1576		0	0		0	0
PSPPH_1577100300001513	PSPPH_1577		0	0		0	0
PSPPH_1578100300001514	PSPPH_1578		0	0		0	0
PSPPH_1579100300001515	PSPPH_1579		0	0		0	0
PSPPH_1580100300001516	PSPPH_1580		0	0		0	0
PSPPH_1581100300001517	PSPPH_1581		0	0		0	0
PSPPH_1582100300001518	PSPPH_1582		0	0		0	0
PSPPH_1583100300001519	PSPPH_1583		0	0		0	0
PSPPH_1584100300001520	PSPPH_1584		0	0		0	0
PSPPH_1585100300001521	PSPPH_1585		0	0		0	0
PSPPH_1586100300001522	PSPPH_1586		0	0		0	0
PSPPH_1587100300001523	PSPPH_1587		0	0		0	0
PSPPH_1588100300001524	PSPPH_1588		0	0		0	0
PSPPH_1589100300001525	PSPPH_1589		0	0		0	0
PSPPH_1590100300001526	PSPPH_1590		0	0		0	0
PSPPH_1591100300001527	PSPPH_1591		0	0		0	0
PSPPH_1592100300001528	PSPPH_1592		0	0		0	0
PSPPH_1593100300001529	PSPPH_1593		0	0		0	0
PSPPH_1594100300001530	PSPPH_1594		0	0		0	0
PSPPH_1595100300001531	PSPPH_1595		0	0		0	0
PSPPH_1599100300001533	PSPPH_1599		0	0		0	0
PSPPH_1603100300001537	PSPPH_1603		0	0		0	0
PSPPH_1604100300001538	PSPPH_1604		0	0		0	0
PSPPH_1605100300001539	PSPPH_1605		0	0		0	0
PSPPH_1606100300001540	PSPPH_1606		0	0		0	0
PSPPH_1607100300001541	PSPPH_1607		0	0		0	0
PSPPH_1608100300001542	PSPPH_1608		0	0		0	0
PSPPH_1609100300001543	PSPPH_1609		0	0		0	0
PSPPH_1610100300001544	PSPPH_1610		0	0		0	0
PSPPH_1611100300001545	PSPPH_1611		0	0		0	0
PSPPH_1612100300001546	PSPPH_1612		0	0		0	0
PSPPH_1613100300001547	PSPPH_1613		0	0		0	0
PSPPH_1614100300001548	PSPPH_1614		0	0		0	0
PSPPH_1617100300001550	PSPPH_1617		0	0		0	0
PSPPH_1619100300001551	PSPPH_1619		0	1		0	0
PSPPH_1620100300001552	PSPPH_1620		0	0		0	0
PSPPH_1621100300001553	PSPPH_1621		0	0		0	0
PSPPH_1622100300001554	PSPPH_1622		0	0		0	0
PSPPH_1623100300001555	PSPPH_1623		0	0		0	0
PSPPH_1624100300001556	PSPPH_1624		0	0		0	0
PSPPH_1626100300001557	PSPPH_1626		0	0		0	0
PSPPH_1627100300001558	PSPPH_1627		0	0		0	0
PSPPH_1628100300001559	PSPPH_1628		0	0		0	0
PSPPH_1629100300001560	PSPPH_1629		0	0		0	0
PSPPH_1630100300001561	PSPPH_1630		0	0		0	0
PSPPH_1631100300001562	PSPPH_1631		0	0		0	0
PSPPH_1632100300001563	PSPPH_1632		0	0		0	0
PSPPH_1633100300001564	PSPPH_1633		0	0		0	0
PSPPH_1634100300001565	PSPPH_1634		0	0		0	0
PSPPH_1635100300001566	PSPPH_1635		0	0		0	0
PSPPH_1636100300001567	PSPPH_1636		0	0		0	0
PSPPH_1637100300001568	PSPPH_1637		0	0		0	0
PSPPH_1638100300001569	PSPPH_1638		0	0		0	0
PSPPH_1639100300001570	PSPPH_1639		0	0		0	0
PSPPH_1640100300001571	PSPPH_1640		0	0		0	0
PSPPH_1641100300001572	PSPPH_1641		0	1		0	0
PSPPH_1643100300001574	PSPPH_1643		0	0		0	0
PSPPH_1644100300001575	PSPPH_1644		0	0		0	0
PSPPH_1645100300001576	PSPPH_1645		0	0		0	0
PSPPH_1646100300001577	PSPPH_1646		0	0		0	0
PSPPH_1647100300001578	PSPPH_1647		0	0		0	0
PSPPH_1648100300001579	PSPPH_1648		0	0		0	0
PSPPH_1649100300001580	PSPPH_1649		0	0		0	0
PSPPH_1651100300001582	PSPPH_1651		0	0		0	0
PSPPH_1652100300001583	PSPPH_1652		0	0		0	0
PSPPH_1653100300001584	PSPPH_1653		0	0		0	0
PSPPH_1654100300001585	PSPPH_1654		0	0		0	0
PSPPH_1655100300001586	PSPPH_1655		0	0		0	0
PSPPH_1656100300001587	PSPPH_1656		0	0		0	0
PSPPH_1657100300001588	PSPPH_1657		0	0		0	0
PSPPH_1658100300001589	PSPPH_1658		0	0		0	0
PSPPH_1659100300001590	PSPPH_1659		0	0		0	0
PSPPH_1660100300001591	PSPPH_1660		0	0		0	0
PSPPH_1661100300001592	PSPPH_1661		0	0		0	0
PSPPH_1662100300001593	PSPPH_1662		0	1		0	0
PSPPH_1663100300001594	PSPPH_1663		0	0		0	0
PSPPH_1664100300001595	PSPPH_1664		0	1		0	0
PSPPH_1668100300001596	PSPPH_1668		0	0		0	0
PSPPH_1669100300001597	PSPPH_1669		0	0		0	0
PSPPH_1670100300001598	PSPPH_1670		0	0		0	0
PSPPH_1671100300001599	PSPPH_1671		0	0		0	0
PSPPH_1672100300001600	PSPPH_1672		0	0		0	0
PSPPH_1673100300001601	PSPPH_1673		0	0		0	0
PSPPH_1674100300001602	PSPPH_1674		0	0		0	0
PSPPH_1675100300001603	PSPPH_1675		0	0		0	0
PSPPH_1676100300001604	PSPPH_1676		0	0		0	0
PSPPH_1677100300001605	PSPPH_1677		0	0		0	0
PSPPH_1678100300001606	PSPPH_1678		0	1		0	0
PSPPH_1679100300001607	PSPPH_1679		0	0		0	0
PSPPH_1680100300001608	PSPPH_1680		0	0		0	0
PSPPH_1681100300001609	PSPPH_1681		0	0		0	0
PSPPH_1682100300001610	PSPPH_1682		0	0		0	0
PSPPH_1683100300001611	PSPPH_1683		0	0		0	0
PSPPH_1684100300001612	PSPPH_1684		0	0		0	0
PSPPH_1686100300001614	PSPPH_1686		0	0		0	0
PSPPH_1687100300001615	PSPPH_1687		0	0		0	0
PSPPH_1691100300001616	PSPPH_1691		0	0		0	0
PSPPH_1692100300001617	PSPPH_1692		0	0		0	0
PSPPH_1694100300001619	PSPPH_1694		0	0		0	0
PSPPH_1695100300001620	PSPPH_1695		0	0		0	0
PSPPH_1696100300001621	PSPPH_1696		0	0		0	0
PSPPH_1697100300001622	PSPPH_1697		0	1		0	0
PSPPH_1698100300001623	PSPPH_1698		0	0		0	0
PSPPH_1699100300001624	PSPPH_1699		0	0		0	0
PSPPH_1700100300001625	PSPPH_1700		0	0		0	0
PSPPH_1701100300001626	PSPPH_1701		0	0		0	0
PSPPH_1702100300001627	PSPPH_1702		0	0		0	0
PSPPH_1703100300001628	PSPPH_1703		0	0		0	0
PSPPH_1704100300001629	PSPPH_1704		0	0		0	0
PSPPH_1705100300001630	PSPPH_1705		0	0		0	0
PSPPH_1706100300001631	PSPPH_1706		0	0		0	0
PSPPH_1707100300001632	PSPPH_1707		0	0		0	0
PSPPH_1708100300001633	PSPPH_1708		0	0		0	0
PSPPH_1709100300001634	PSPPH_1709		0	0		0	0
PSPPH_1710100300001635	PSPPH_1710		0	0		0	0
PSPPH_1711100300001636	PSPPH_1711		0	0		0	0
PSPPH_1712100300001637	PSPPH_1712		0	0		0	0
PSPPH_1713100300001638	PSPPH_1713		0	0		0	0
PSPPH_1714100300001639	PSPPH_1714		0	0		0	0
PSPPH_1715100300001640	PSPPH_1715		0	0		0	0
PSPPH_1716100300001641	PSPPH_1716		0	0		0	0
PSPPH_1718100300001643	PSPPH_1718		0	0		0	0
PSPPH_1719100300001644	PSPPH_1719		0	0		0	0
PSPPH_1720100300001645	PSPPH_1720		0	0		0	0
PSPPH_1721100300001646	PSPPH_1721		0	0		0	0
PSPPH_1722100300001647	PSPPH_1722		0	0		0	0
PSPPH_1723100300001648	PSPPH_1723		0	0		0	0
PSPPH_1724100300001649	PSPPH_1724		0	0		0	0
PSPPH_1725100300001650	PSPPH_1725		0	0		0	0
PSPPH_1726100300001651	PSPPH_1726		0	0		0	0
PSPPH_1727100300001652	PSPPH_1727		0	0		0	0
PSPPH_1728100300001653	PSPPH_1728		0	0		0	0
PSPPH_1729100300001654	PSPPH_1729		0	0		0	0
PSPPH_1732100300001656	PSPPH_1732		0	0		0	0
PSPPH_1734100300001657	PSPPH_1734		0	0		0	0
PSPPH_1736100300001659	PSPPH_1736		0	0		0	0
PSPPH_1737100300001660	PSPPH_1737		0	0		0	0
PSPPH_1738100300001661	PSPPH_1738		0	0		0	0
PSPPH_1739100300001662	PSPPH_1739		0	0		0	0
PSPPH_1740100300001663	PSPPH_1740		0	0		0	0
PSPPH_1741100300001664	PSPPH_1741		0	0		0	0
PSPPH_1742100300001665	PSPPH_1742		0	0		0	0
PSPPH_1743100300001666	PSPPH_1743		0	0		0	0
PSPPH_1744100300001667	PSPPH_1744		0	0		0	0
PSPPH_1745100300001668	PSPPH_1745		0	0		0	0
PSPPH_1746100300001669	PSPPH_1746		0	0		0	0
PSPPH_1747100300001670	PSPPH_1747		0	0		0	0
PSPPH_1748100300001671	PSPPH_1748		0	1		0	0
PSPPH_1749100300001672	PSPPH_1749		0	0		0	0
PSPPH_1750100300001673	PSPPH_1750		0	0		0	0
PSPPH_1751100300001674	PSPPH_1751		0	1		0	0
PSPPH_1752100300001675	PSPPH_1752		0	1		0	0
PSPPH_1753100300001676	PSPPH_1753		0	0		0	0
PSPPH_1754100300001677	PSPPH_1754		0	0		0	0
PSPPH_1755100300001678	PSPPH_1755		0	0		0	0
PSPPH_1756100300001679	PSPPH_1756		0	0		0	0
PSPPH_1757100300001680	PSPPH_1757		0	0		0	0
PSPPH_1758100300001681	PSPPH_1758		0	0		0	0
PSPPH_1759100300001682	PSPPH_1759		0	0		0	0
PSPPH_1760100300001683	PSPPH_1760		0	0		0	0
PSPPH_1761100300001684	PSPPH_1761		0	0		0	0
PSPPH_1762100300001685	PSPPH_1762		0	1		0	0
PSPPH_1765100300001687	PSPPH_1765		0	0		0	0
PSPPH_1766100300001688	PSPPH_1766		0	0		0	0
PSPPH_1767100300001689	PSPPH_1767		0	0		0	0
PSPPH_1768100300001690	PSPPH_1768		0	0		0	0
PSPPH_1769100300001691	PSPPH_1769		0	0		0	0
PSPPH_1770100300001692	PSPPH_1770		0	0		0	0
PSPPH_1771100300001693	PSPPH_1771		0	0		0	0
PSPPH_1772100300001694	PSPPH_1772		0	0		0	0
PSPPH_1773100300001695	PSPPH_1773		0	1		0	0
PSPPH_1774100300001696	PSPPH_1774		0	0		0	0
PSPPH_1775100300001697	PSPPH_1775		0	1		0	0
PSPPH_1776100300001698	PSPPH_1776		0	0		0	0
PSPPH_1777100300001699	PSPPH_1777		0	0		0	0
PSPPH_1778100300001700	PSPPH_1778		0	0		0	0
PSPPH_1779100300001701	PSPPH_1779		0	0		0	0
PSPPH_1780100300001702	PSPPH_1780		0	0		0	0
PSPPH_1781100300001703	PSPPH_1781		0	0		0	0
PSPPH_1782100300001704	PSPPH_1782		0	0		0	0
PSPPH_1783100300001705	PSPPH_1783		0	0		0	0
PSPPH_1784100300001706	PSPPH_1784		0	0		0	0
PSPPH_1785100300001707	PSPPH_1785		0	0		0	0
[truncated: 3,070 more rows]
